# Supplementary material for: Genomic signatures of the evolution of a diurnal lifestyle in Strigiformes
Source: G3 (Bethesda). 2022 May 30;12(8):jkac135. doi: 10.1093/g3journal/jkac135 (PMC9339318; doi:10.1093/g3journal/jkac135)
Supplement: jkac135_Supplementary_Material_2 [file jkac135_supplementary_material_2.xlsx]

## Sheet: Table S1 Genome informations
Table S1. General information of included genomes. The assembly of Athene cunicularia (Burrowing owl, assembly athCun1) was used as the reference genome
Scientific name	English common name	Abbreviation*	Publication	Assembly number/ BioProject number	Sex
Athene cunicularia	Burrowing owl	AthCun	Mueller et al. 2018	GCA_003259725.1	male
Surnia ulula	Northern hawk-owl	Surnia	Espíndola-Hernández et al. 2020	PRJNA592858	male
Bubo scandiacus	Snowy owl	Snowy	Espíndola-Hernández et al. 2020	PRJNA592858	female
Bubo bubo	Eurasian eagle-owl	Bbubo	Espíndola-Hernández et al. 2020	PRJNA592858	male
Asio otus	Long-eared owl	Aotus	Espíndola-Hernández et al. 2020	PRJNA592858	male
Strix Occidentalis	Spotted owl	StrixOcc	Hanna et al. 2017	GCA_002372975.1	female
Tyto alba	Barn owl	TytoA	Ducrest et al. 2020	GCA_902150015.1	male
Leptosomus discolor	Cuckoo roller	CuckooR	Zhang et al. 2014	GCA_000691785.1	male
* Short names used in some of the command descriptions in the extended method section.
Mueller, Jakob C., et al. "Evolution of genomic variation in the burrowing owl in response to recent colonization of urban areas." Proceedings of the Royal Society B: Biological Sciences 285.1878 (2018): 20180206.
Espíndola-Hernández, Pamela, et al. "Genomic evidence for sensorial adaptations to a nocturnal predatory lifestyle in owls." Genome biology and evolution 12.10 (2020): 1895-1908.
Ducrest, Anne‐Lyse, et al. "New genome assembly of the barn owl (Tyto alba alba)." Ecology and evolution 10.5 (2020): 2284-2298.
Hanna, Zachary R., et al. "Northern spotted owl (Strix occidentalis caurina) genome: divergence with the barred owl (Strix varia) and characterization of light-associated genes." Genome biology and evolution 9.10 (2017): 2522-2545.
Zhang, Guojie, et al. "Comparative genomics reveals insights into avian genome evolution and adaptation." Science 346.6215 (2014): 1311-1320.

## Sheet: Table S2 Accelerated genes
Table S2. Genome-wide accelerated genes according to the branch model and branch-site model of CodeML
Branch model
gene symbol	NCBI acc. no.	LRT	ω0	ω2	p-value (FDR corrected)
DOCK1	XP_026707365.1	122.71	0.01573	0.27102	<0.001
EPG5	XP_026721653.1	75.078	0.2227	0.67914	<0.001
USP48	XP_026718479.1	56.2883	0.05292	0.07323	<0.001
GRAMD1B	XP_026719423.1	53.8683	0.04669	0.5004	<0.001
SMAD1	XP_026722784.1	49.9018	0.01982	0.33053	<0.001
NSA2	XP_026722279.1	44.1889	0.00748	0.50591	<0.001
ZNF608	XP_026721507.1	44.3823	0.10275	0.35816	<0.001
RHOBTB3	XP_026722538.1	40.6308	0.14805	0.74565	<0.001
APC	XP_026721148.1	40.6959	0.10115	0.21958	<0.001
CTR9	XP_026706478.1	39.9334	0.02349	0.22693	<0.001
DYM	XP_026721393.1	39.1479	0.06063	0.37608	<0.001
LAMC1	XP_026709826.1	37.8105	0.06195	0.22228	<0.001
HDLBP	XP_026711193.1	37.0434	0.0277	0.24712	<0.001
USP42	XP_026715064.1	34.2753	0.22839	0.61239	<0.001
RORA	XP_026712015.1	34.0541	0.01951	0.63259	<0.001
MAP3K1	XP_026721391.1	33.0122	0.05962	0.23905	<0.001
SMC3	XP_026706904.1	32.1506	0.0001	0.07543	<0.001
PRKAA1	XP_026721413.1	30.1378	0.0071	0.14472	<0.001
TJP2	XP_026721853.1	28.9469	0.12175	0.4765	<0.001
ULK4	XP_026699378.1	28.6097	0.41798	1.30286	<0.001
HMCN1	XP_026709829.1	26.0684	0.19892	0.34497	<0.001
EGFLAM	XP_026721615.1	24.2001	0.16142	0.46001	<0.001
WNT4	XP_026718499.1	23.7112	0.0001	0.16896	0.000533101
*	XP_026720664.1	23.2484	0.00978	0.01198	0.000617866
FCHO2	XP_026722567.1	23.2898	0.05182	0.21288	0.000617866
SNX13	XP_026697772.1	21.595	0.01291	0.16097	0.001411
LIPG	XP_026721666.1	21.0972	0.07963	0.33691	0.00176836
CDC25A	XP_026698561.1	20.6889	0.09994	0.80613	0.00205169
TLN1	XP_026721279.1	20.2868	0.00577	0.03452	0.00245469
EPHB6	XP_026703115.1	20.178	0.18326	0.63885	0.00252189
WDR76	XP_026711837.1	19.6447	0.15942	0.74065	0.00306309
*	XP_026719255.1	19.6838	0.25866	0.88798	0.00306309
RUSC2	XP_026721252.1	19.6695	0.12664	0.27445	0.00306309
MEF2C	XP_026722342.1	19.4364	0.02176	0.51082	0.00324079
ZBTB7C	XP_026721792.1	18.101	0.03525	0.18325	0.00636431
NDFIP2	XP_026723842.1	17.812	0.02628	0.69592	0.00705638
NFIL3	XP_026722127.1	17.8117	0.07392	0.30827	0.00705638
KDM4C	XP_026722603.1	17.6013	0.60189	1.42671	0.00769834
ARL15	XP_026721547.1	17.0223	0.01239	0.28623	0.00997642
LHFPL2	XP_026721192.1	16.8271	0.03949	0.35155	0.0105865
WDR70	XP_026721614.1	16.8651	0.08731	0.36983	0.0105865
CEP350	XP_026709186.1	16.3283	0.22502	0.40854	0.0132093
ADAMTS12	XP_026721620.1	16.1789	0.26291	0.51911	0.0135816
TATDN3	XP_026700432.1	15.6574	0.12633	2.12342	0.0167735
FBXO15	XP_026698397.1	15.5187	0.40927	1.42111	0.0177272
JMY	XP_026721579.1	15.3095	0.09507	0.2808	0.0187541
ARSB	XP_026721405.1	15.0755	0.10276	0.42695	0.019613
CELF4	XP_026721211.1	15.0979	0.0001	0.10719	0.019613
ABCF2	XP_026699782.1	15.1144	0.0001	0.09505	0.019613
NTRK2	XP_026721944.1	14.6739	0.03233	0.13534	0.0238933
KIF21B	XP_026720283.1	14.281	0.02773	0.11111	0.0281368
TMEM8B	XP_026721740.1	14.1097	0.02034	0.09264	0.0292009
TARS	XP_026721411.1	14.1557	0.05783	0.19665	0.0292009
ITPR2	XP_026720432.1	14.1036	0.06444	0.15733	0.0292009
SNAPC1	XP_026705021.1	13.8371	0.25875	2.0728	0.033187
DIMT1	XP_026721528.1	13.7322	0.05625	0.46582	0.0337072
SNX14	XP_026699988.1	13.7776	0.03047	0.15912	0.0337072
*	XP_026712751.1	13.7508	0.4243	0.80136	0.0337072
FBH1	XP_026723828.1	13.2654	0.3491	1.00561	0.0408002
POU6F2	XP_026699761.1	13.3248	0.2223	1.00753	0.0408002
RAB27A	XP_026711790.1	13.2925	0.00507	0.23041	0.0408002
C8H1orf112	XP_026709342.1	13.2543	0.19464	0.51024	0.0408002
NAPG	XP_026697230.1	13.1165	0.00516	0.2274	0.0424355
SENP2	XP_026711352.1	13.0567	0.39949	1.68715	0.0429734
SLC47A1	XP_026717554.1	13.0448	0.14268	0.66787	0.0429734
LZTR1	XP_026720305.1	12.9923	0.00852	0.10588	0.0436878
TMEM161B	XP_026722367.1	12.9246	0.07718	0.27716	0.0447811
RBBP6	XP_026715164.1	12.7684	0.26225	0.45977	0.0481342
MDN1	XP_026699926.1	12.6983	0.18644	0.28586	0.0492159
Branch-site model
gene symbol	NCBI acc. no.	LRT	ω0	ω2	p-value (FDR corrected)
*	XP_026710951.1	32.9394	<0.001	2.15485	<0.001
*	XP_026709027.1	28.4715	<0.001	35.0058	<0.001
ARID3C	XP_026721639.1	22.7071	0.00338	88.0811	0.00406494
HAUS1	XP_026721655.1	22.5852	0	3.35078	0.00406494
CAMK1D	XP_026719774.1	22.5797	0.00685	18.4236	0.00406494
HBBA	XP_026697099.1	21.5263	0.01491	44.9836	0.00562158
JPH2	XP_026718132.1	21.4053	0.00951	143.565	0.00562158
SOX18	XP_026717890.1	19.3533	0.02672	124.974	0.0129437
HAUS6	XP_026721854.1	19.4541	<0.001	9.69518	0.0129437
WNT4	XP_026718499.1	18.195	<0.001	24.4208	0.0201034
HAUS3	XP_026702562.1	17.6298	0.17711	37.5175	0.0235247
HCN4	XP_026712157.1	17.6025	0.03117	26.108	0.0235247
GIT2	XP_026723138.1	16.8236	0.02122	33.8156	0.0316166
CASP8AP2	XP_026701172.1	16.7872	0.07128	17.2793	0.0316166
IKZF2	XP_026708493.1	15.9817	0.04959	28.0797	0.0455159
* without gene symbol

## Sheet: Table S3 GO enrichment in genes
Table S3. Overrepresented GO terms in protein-coding genes according to the branch-site model tests ranked by their LRT value. The branch model tests did not show any significant enrichment.
ontology	node_id	node_name	raw_p_high_rank	FWER_high_rank	n° genes*	gene symbols
cellular_component	GO:0070652	HAUS complex	<0.001	0.001	5	HAUS1, HAUS2, HAUS3, HAUS6, HAUS8
*Number of genes in reference annotation per GO term

## Sheet: Table S4 Accelerated CNEEs
Table S4. Accelerated CNEEs based on a combination of both Bayes factors and the posterior probability of acceleration in target species
OwlSpecificCNEEs
Accelerated in two diurnal owls
CNEE_name	AthCun_chr	AthCun_Start	AthCun_End	GeneSymbol	logBF1	logBF2	**pp_AthCun	**pp_Snowy	**pp_Surnia
OwlSpecificCNEE_1958	chr6_part1	22940882	22941108	CTBP2	13.8591	1.05325	0.019	1	0.979
OwlSpecificCNEE_2284	chrZ_part1	13522409	13523070	ADAMTS6	11.3611	1.02531	1	0.027	0.999
OwlSpecificCNEE_712	chr1_part1	92810163	92810500	DIPK2B	10.3184	1.6581	0.006	1	0.986
AvianSpecific-CNEEs
Accelerated in three diurnal owls
mCE1334654	chr9_part1	8848907	8849024	PEX5L	15.3503	1.54614	0.959	1	0.994
mCE1517536	chr13_part1	13001729	13001804	ATP10B	10.9547	1.28503	1	0.976	1
Accelerated in two diurnal owls
mCE1238915	chr8_part1	29920709	29920924	ACBD6	14.963	1.46239	0.912	1	0.038
mCE1610718	chr15_part1	15703083	15703213	PITPNB	14.1843	1.1143	0.058	1	0.979
mCE1924219	chrZ_part1	1609464	1609536	EFNA5	10.5617	1.98981	1	0.144	1
mCE205598	chr1_part1	87918983	87919184	TAB3	13.6211	1.90889	0.001	0.885	1
mCE379407	chr2_part1	26255940	26256038	DYNC1I1	14.8276	1.0391	0.023	1	1
mCE419518	chr2_part1	4811244	4811604	CTNNB1	19.6102	1.54684	0.004	1	0.985
mCE736193	chr3_part1	40186263	40186349	GABRR2	11.0653	1.77515	0.041	1	0.801
mCE736676	chr3_part1	39799582	39799746	CNR1	10.5153	1.2527	1	0.056	1
mCE755941	chr3_part1	23671579	23671661	CSMD1	10.1571	1.06743	0.049	1	0.847
mCE354232	chr2_part1	40731222	40731519	*	15.8384	1.91941	0.631	1	0.993
mCE1392127	chr10_part1	12059372	12059436	*	13.4205	1.19488	0.078	1	0.998
mCE1363520	chr10_part1	22670085	22670202	*	17.9563	1.05522	0.524	1	0.98
mCE868001	chr4_part2	17551776	17552460	*	30.2568	1.56619	0.005	1	1
* without gene symbol
** pp is the posterior probability for accelerated evolution under M2 for each species

## Sheet: Table S5 GO enrichment in CNEEs
Table S5. Overrepresented GO terms for the avian-specific CNEEs according to the custom-made ranking parameter (see methods)
ontology	GO terms	node_name	raw_p_high_rank	FWER_high_rank	n° genes*	n° CNEEs**	gene symbols
cellular_component	GO:0030673	axolemma	<0.001	0.041	12	629	ADORA1, ADORA2A, ANK1, CNTNAP2, EPB41L3, KCNC2, KCNJ11, MAPT, MYO1D, ROBO2, SPTBN1, THY1
* Number of genes linked with the avian-specific CNEEs in reference annotation per GO term
** Number of avian-Specific CNEEs in reference annotation per GO term

## Sheet: Table S6Functions
Table S6. Functions (manually annotated) of the genes in the overrepresented GO term (GO:0030673) from the avian-specific CNEEs linked to high-ranked CNEEs (see table S5)
	GO term annotation				Human phenotype
gene symbol	neuron development	nevous sytem development	regulation of membrane potential	circadian rhythm	human phenotipe related to abnormalities in ears or eyes
ADORA1		x	x	x
ADORA2A	x	x	x	x
ANK1					x
CNTNAP2	x	x
EPB41L3	x	x
KCNC2		x	x
KCNJ11			x
MAPT	x	x	x		x
MYO1D		x			x
ROBO2	x	x
SPTBN1					x
THY1	x	x

## Sheet: Table S7 aBSREL summary
Table S7. aBSREL results and functions of genes with signals of acceleration in specific sites in at least two diurnal owls, and not in the rest of the species. The functions are described manually according to searched GO and human phenotype annotations.
aBSREL results				GO term annotation		Human phenotype
NCBI acc. no.	corrected p-value Northern hawk-owl	corrected p-value Snowy owl	gene symbol	regulation of transcription	DNA binding	abnormality of the orbital region	abnormality of the outer ear	abnormal location of ears
XP_026708493.1	0.0283116	0.0164036	IKZF2	X	X
XP_026709027.1	0.00879624	3.28791e-05	CASP8*
XP_026717890.1	0.0264619	0.0279314	SOX18	X	X	X
XP_026718132.1	0.000649533	0.000258258	JPH2		X
XP_026718499.1	0.0156349	0.0172689	WNT4	X		X	X	X
XP_026719774.1	0.00691501	0.00330346	CAMK1D	X
XP_026723138.1	0.0376208	0.0149787	GIT2
* most likely gene symbol, the gene encodes for caspase-8-like
