# Supplementary material for: Genomic signatures of the evolution of a diurnal lifestyle in Strigiformes
Source: G3 (Bethesda). 2022 May 30;12(8):jkac135. doi: 10.1093/g3journal/jkac135 (PMC9339318; doi:10.1093/g3journal/jkac135)
Supplement: jkac135_Supplementary_Material_3 [file jkac135_supplementary_material_3.zip]

Archive with 1 entries (1 files):
- Supplemental_Material_3_G3-2022-403505.bed
