# Supplementary material for: Genomic signatures of the evolution of a diurnal lifestyle in Strigiformes
Source: G3 (Bethesda). 2022 May 30;12(8):jkac135. doi: 10.1093/g3journal/jkac135 (PMC9339318; doi:10.1093/g3journal/jkac135)
Supplement: jkac135_Supplementary_Material_3 [file jkac135_supplementary_material_3.zip › Supplemental_Material_3_G3-2022-403505.bed]

JH375456_part1	81004	81402	OwlSpecificCNEE_1
JH375695_part1	93626	93935	OwlSpecificCNEE_2
JH376180_part1	14740	15117	OwlSpecificCNEE_3
JH376268_part1	13930	14183	OwlSpecificCNEE_4
JH376268_part1	17012	17332	OwlSpecificCNEE_5
JH376268_part1	19037	19487	OwlSpecificCNEE_6
JH376268_part1	21295	21610	OwlSpecificCNEE_7
JH376268_part1	22437	22665	OwlSpecificCNEE_8
JH376268_part1	48828	49107	OwlSpecificCNEE_9
JH376268_part1	58458	58885	OwlSpecificCNEE_10
JH376268_part1	61383	61769	OwlSpecificCNEE_11
JH376268_part1	63761	64200	OwlSpecificCNEE_12
JH376268_part1	67055	67545	OwlSpecificCNEE_13
JH376268_part1	70644	71171	OwlSpecificCNEE_14
JH376268_part1	76313	76655	OwlSpecificCNEE_15
JH376268_part1	80352	80715	OwlSpecificCNEE_16
JH376268_part1	85766	86201	OwlSpecificCNEE_17
JH376285_part1	833	1075	OwlSpecificCNEE_18
SCF_1	84037	84286	OwlSpecificCNEE_19
SCF_1	185567	185987	OwlSpecificCNEE_20
SCF_1	711585	712019	OwlSpecificCNEE_21
SCF_1	717392	717871	OwlSpecificCNEE_22
SCF_1	718691	719153	OwlSpecificCNEE_23
SCF_1	739617	740092	OwlSpecificCNEE_24
SCF_1	1122468	1123122	OwlSpecificCNEE_25
SCF_100	6700	7022	OwlSpecificCNEE_26
SCF_100	13395	13606	OwlSpecificCNEE_27
SCF_132	0	184	OwlSpecificCNEE_28
SCF_132	11195	11661	OwlSpecificCNEE_29
SCF_133	16310	16984	OwlSpecificCNEE_30
SCF_2	433438	433703	OwlSpecificCNEE_31
SCF_2	697234	697641	OwlSpecificCNEE_32
SCF_3	453951	454345	OwlSpecificCNEE_33
SCF_32	35144	35683	OwlSpecificCNEE_34
SCF_358	784	1062	OwlSpecificCNEE_35
SCF_42	3399	3624	OwlSpecificCNEE_36
SCF_45	48091	48444	OwlSpecificCNEE_37
SCF_46	38089	38348	OwlSpecificCNEE_38
SCF_54	0	729	OwlSpecificCNEE_39
SCF_54	7858	8467	OwlSpecificCNEE_40
SCF_54	17852	18184	OwlSpecificCNEE_41
SCF_54	20170	20486	OwlSpecificCNEE_42
SCF_54	20655	21100	OwlSpecificCNEE_43
SCF_54	24754	25280	OwlSpecificCNEE_44
SCF_54	25841	26264	OwlSpecificCNEE_45
SCF_54	26305	26881	OwlSpecificCNEE_46
SCF_54	35856	36673	OwlSpecificCNEE_47
SCF_54	37934	38241	OwlSpecificCNEE_48
SCF_54	44595	44905	OwlSpecificCNEE_49
SCF_61	32273	32708	OwlSpecificCNEE_50
SCF_61	37158	37501	OwlSpecificCNEE_51
SCF_61	39851	40125	OwlSpecificCNEE_52
SCF_69	19634	20432	OwlSpecificCNEE_53
SCF_7	61101	61435	OwlSpecificCNEE_54
SCF_7	67582	67946	OwlSpecificCNEE_55
SCF_7	68858	69162	OwlSpecificCNEE_56
SCF_7	72002	72229	OwlSpecificCNEE_57
SCF_7	73763	74191	OwlSpecificCNEE_58
SCF_7	81511	81770	OwlSpecificCNEE_59
SCF_84	2114	2357	OwlSpecificCNEE_60
chr10_part1	687352	687628	OwlSpecificCNEE_61
chr10_part1	745547	746830	OwlSpecificCNEE_62
chr10_part1	1157210	1157867	OwlSpecificCNEE_63
chr10_part1	1543069	1543338	OwlSpecificCNEE_64
chr10_part1	1737213	1737985	OwlSpecificCNEE_65
chr10_part1	2053817	2054146	OwlSpecificCNEE_66
chr10_part1	2416822	2417111	OwlSpecificCNEE_67
chr10_part1	2858285	2858514	OwlSpecificCNEE_68
chr10_part1	5378136	5378910	OwlSpecificCNEE_69
chr10_part1	6560522	6561135	OwlSpecificCNEE_70
chr10_part1	6623015	6623236	OwlSpecificCNEE_71
chr10_part1	7223070	7223350	OwlSpecificCNEE_72
chr10_part1	8073427	8074400	OwlSpecificCNEE_73
chr10_part1	8297160	8297529	OwlSpecificCNEE_74
chr10_part1	8328309	8328708	OwlSpecificCNEE_75
chr10_part1	8332412	8332776	OwlSpecificCNEE_76
chr10_part1	8373389	8373648	OwlSpecificCNEE_77
chr10_part1	8442335	8442624	OwlSpecificCNEE_78
chr10_part1	8465005	8465381	OwlSpecificCNEE_79
chr10_part1	8537912	8538331	OwlSpecificCNEE_80
chr10_part1	8546892	8547316	OwlSpecificCNEE_81
chr10_part1	8555863	8556172	OwlSpecificCNEE_82
chr10_part1	8785180	8785575	OwlSpecificCNEE_83
chr10_part1	9023856	9024217	OwlSpecificCNEE_84
chr10_part1	9117122	9117412	OwlSpecificCNEE_85
chr10_part1	9533317	9533679	OwlSpecificCNEE_86
chr10_part1	10510683	10510980	OwlSpecificCNEE_87
chr10_part1	10971179	10971502	OwlSpecificCNEE_88
chr10_part1	11108438	11108699	OwlSpecificCNEE_89
chr10_part1	11147246	11147697	OwlSpecificCNEE_90
chr10_part1	11479149	11479675	OwlSpecificCNEE_91
chr10_part1	11511201	11511952	OwlSpecificCNEE_92
chr10_part1	11512093	11512647	OwlSpecificCNEE_93
chr10_part1	11604564	11604874	OwlSpecificCNEE_94
chr10_part1	11633141	11633352	OwlSpecificCNEE_95
chr10_part1	11641475	11641740	OwlSpecificCNEE_96
chr10_part1	12047993	12048266	OwlSpecificCNEE_97
chr10_part1	12286031	12286353	OwlSpecificCNEE_98
chr10_part1	12288011	12288317	OwlSpecificCNEE_99
chr10_part1	12351801	12352023	OwlSpecificCNEE_100
chr10_part1	12375579	12375846	OwlSpecificCNEE_101
chr10_part1	12544874	12545225	OwlSpecificCNEE_102
chr10_part1	12633662	12633914	OwlSpecificCNEE_103
chr10_part1	12760844	12761181	OwlSpecificCNEE_104
chr10_part1	12859746	12860215	OwlSpecificCNEE_105
chr10_part1	12868460	12868863	OwlSpecificCNEE_106
chr10_part1	12872228	12872590	OwlSpecificCNEE_107
chr10_part1	12873646	12873910	OwlSpecificCNEE_108
chr10_part1	12875508	12876791	OwlSpecificCNEE_109
chr10_part1	13314454	13314750	OwlSpecificCNEE_110
chr10_part1	13314853	13315124	OwlSpecificCNEE_111
chr10_part1	13408511	13408758	OwlSpecificCNEE_112
chr10_part1	13454908	13455175	OwlSpecificCNEE_113
chr10_part1	13635624	13635929	OwlSpecificCNEE_114
chr10_part1	13675961	13676231	OwlSpecificCNEE_115
chr10_part1	14153130	14153364	OwlSpecificCNEE_116
chr10_part1	14396202	14396447	OwlSpecificCNEE_117
chr10_part1	14989501	14989732	OwlSpecificCNEE_118
chr10_part1	15860072	15860454	OwlSpecificCNEE_119
chr10_part1	15926419	15926696	OwlSpecificCNEE_120
chr10_part1	16727794	16728106	OwlSpecificCNEE_121
chr10_part1	16739537	16739756	OwlSpecificCNEE_122
chr10_part1	16881500	16882110	OwlSpecificCNEE_123
chr10_part1	18357026	18357566	OwlSpecificCNEE_124
chr10_part1	18571609	18572156	OwlSpecificCNEE_125
chr10_part1	18628004	18628755	OwlSpecificCNEE_126
chr10_part1	19629238	19629534	OwlSpecificCNEE_127
chr10_part1	19630233	19630710	OwlSpecificCNEE_128
chr10_part1	20760491	20760879	OwlSpecificCNEE_129
chr10_part1	20991412	20991849	OwlSpecificCNEE_130
chr10_part1	21062741	21063006	OwlSpecificCNEE_131
chr10_part1	21189861	21190250	OwlSpecificCNEE_132
chr10_part1	21884618	21884832	OwlSpecificCNEE_133
chr10_part1	22069284	22069686	OwlSpecificCNEE_134
chr10_part1	22373755	22374069	OwlSpecificCNEE_135
chr10_part1	22374498	22374980	OwlSpecificCNEE_136
chr10_part1	22375397	22375744	OwlSpecificCNEE_137
chr10_part1	22424031	22424483	OwlSpecificCNEE_138
chr10_part1	22462919	22463330	OwlSpecificCNEE_139
chr10_part1	22464416	22465222	OwlSpecificCNEE_140
chr10_part1	22917140	22918163	OwlSpecificCNEE_141
chr10_part1	22918702	22919062	OwlSpecificCNEE_142
chr11_part1	31046	31302	OwlSpecificCNEE_143
chr11_part1	50734	51048	OwlSpecificCNEE_144
chr11_part1	81559	82138	OwlSpecificCNEE_145
chr11_part1	110988	111312	OwlSpecificCNEE_146
chr11_part1	136315	136830	OwlSpecificCNEE_147
chr11_part1	1042061	1042344	OwlSpecificCNEE_148
chr11_part1	1612992	1613237	OwlSpecificCNEE_149
chr11_part1	2221196	2221414	OwlSpecificCNEE_150
chr11_part1	2301243	2301512	OwlSpecificCNEE_151
chr11_part1	2887737	2888062	OwlSpecificCNEE_152
chr11_part1	2889049	2889480	OwlSpecificCNEE_153
chr11_part1	2890897	2891158	OwlSpecificCNEE_154
chr11_part1	3463962	3464460	OwlSpecificCNEE_155
chr11_part1	3584666	3585037	OwlSpecificCNEE_156
chr11_part1	3589322	3590015	OwlSpecificCNEE_157
chr11_part1	3592504	3593035	OwlSpecificCNEE_158
chr11_part1	3593808	3594284	OwlSpecificCNEE_159
chr11_part1	4233501	4233836	OwlSpecificCNEE_160
chr11_part1	4849967	4850266	OwlSpecificCNEE_161
chr11_part1	5229184	5229473	OwlSpecificCNEE_162
chr11_part1	6543520	6543806	OwlSpecificCNEE_163
chr11_part1	7512561	7512899	OwlSpecificCNEE_164
chr11_part1	7773701	7774074	OwlSpecificCNEE_165
chr11_part1	7867603	7868243	OwlSpecificCNEE_166
chr11_part1	8030929	8031665	OwlSpecificCNEE_167
chr11_part1	8036497	8037103	OwlSpecificCNEE_168
chr11_part1	8211089	8211713	OwlSpecificCNEE_169
chr11_part1	8212770	8213136	OwlSpecificCNEE_170
chr11_part1	8772788	8773094	OwlSpecificCNEE_171
chr11_part1	9330953	9331215	OwlSpecificCNEE_172
chr11_part1	9695155	9695665	OwlSpecificCNEE_173
chr11_part1	9946896	9947602	OwlSpecificCNEE_174
chr11_part1	10236123	10236381	OwlSpecificCNEE_175
chr11_part1	10445895	10446186	OwlSpecificCNEE_176
chr11_part1	10471326	10473602	OwlSpecificCNEE_177
chr11_part1	10579096	10579697	OwlSpecificCNEE_178
chr11_part1	11590120	11590463	OwlSpecificCNEE_179
chr11_part1	12163835	12164224	OwlSpecificCNEE_180
chr11_part1	12847949	12848176	OwlSpecificCNEE_181
chr11_part1	12874371	12874632	OwlSpecificCNEE_182
chr11_part1	13072900	13073351	OwlSpecificCNEE_183
chr11_part1	13251438	13251752	OwlSpecificCNEE_184
chr11_part1	13353546	13353847	OwlSpecificCNEE_185
chr11_part1	13456696	13457349	OwlSpecificCNEE_186
chr11_part1	14866707	14866943	OwlSpecificCNEE_187
chr11_part1	14963013	14963609	OwlSpecificCNEE_188
chr11_part1	15249181	15249886	OwlSpecificCNEE_189
chr11_part1	15426691	15426923	OwlSpecificCNEE_190
chr11_part1	15558589	15558966	OwlSpecificCNEE_191
chr11_part1	15666574	15666805	OwlSpecificCNEE_192
chr11_part1	15840894	15841261	OwlSpecificCNEE_193
chr11_part1	16134050	16134419	OwlSpecificCNEE_194
chr11_part1	16362266	16362479	OwlSpecificCNEE_195
chr11_part1	16610965	16611926	OwlSpecificCNEE_196
chr11_part1	17190616	17190916	OwlSpecificCNEE_197
chr11_part1	17586459	17587256	OwlSpecificCNEE_198
chr11_part1	17587605	17588402	OwlSpecificCNEE_199
chr11_part1	17673850	17674205	OwlSpecificCNEE_200
chr11_part1	17891885	17892215	OwlSpecificCNEE_201
chr11_part1	18888384	18888683	OwlSpecificCNEE_202
chr11_part2	187961	188257	OwlSpecificCNEE_203
chr11_part2	279320	279554	OwlSpecificCNEE_204
chr11_part2	367213	367574	OwlSpecificCNEE_205
chr11_part2	369639	370309	OwlSpecificCNEE_206
chr11_part2	478086	478335	OwlSpecificCNEE_207
chr11_part2	509160	509561	OwlSpecificCNEE_208
chr11_part2	636378	636743	OwlSpecificCNEE_209
chr11_part2	692581	692948	OwlSpecificCNEE_210
chr11_part2	857413	858264	OwlSpecificCNEE_211
chr11_part2	883285	883601	OwlSpecificCNEE_212
chr11_part2	922117	922529	OwlSpecificCNEE_213
chr11_part2	1451809	1452149	OwlSpecificCNEE_214
chr11_part2	1487485	1487716	OwlSpecificCNEE_215
chr11_part2	1572848	1573159	OwlSpecificCNEE_216
chr11_part2	1598850	1599117	OwlSpecificCNEE_217
chr11_part2	1904445	1904860	OwlSpecificCNEE_218
chr11_part2	1911967	1912465	OwlSpecificCNEE_219
chr11_part2	2172210	2172506	OwlSpecificCNEE_220
chr11_part2	2454339	2454591	OwlSpecificCNEE_221
chr11_part2	2577766	2578021	OwlSpecificCNEE_222
chr11_part2	2581188	2581526	OwlSpecificCNEE_223
chr12_part1	444674	445002	OwlSpecificCNEE_224
chr12_part1	644990	645470	OwlSpecificCNEE_225
chr12_part1	667746	668049	OwlSpecificCNEE_226
chr12_part1	691835	692260	OwlSpecificCNEE_227
chr12_part1	693212	693596	OwlSpecificCNEE_228
chr12_part1	698298	698749	OwlSpecificCNEE_229
chr12_part1	778107	778487	OwlSpecificCNEE_230
chr12_part1	2663449	2663829	OwlSpecificCNEE_231
chr12_part1	3168699	3168919	OwlSpecificCNEE_232
chr12_part1	5141296	5141618	OwlSpecificCNEE_233
chr12_part1	5178250	5178677	OwlSpecificCNEE_234
chr12_part1	5789269	5789818	OwlSpecificCNEE_235
chr12_part1	5791484	5792120	OwlSpecificCNEE_236
chr12_part1	5953576	5953931	OwlSpecificCNEE_237
chr12_part1	6275002	6276055	OwlSpecificCNEE_238
chr12_part1	6814506	6814743	OwlSpecificCNEE_239
chr12_part1	6816615	6816980	OwlSpecificCNEE_240
chr12_part1	7035128	7035561	OwlSpecificCNEE_241
chr12_part1	7035807	7036027	OwlSpecificCNEE_242
chr12_part1	7718479	7718735	OwlSpecificCNEE_243
chr12_part1	8595041	8595358	OwlSpecificCNEE_244
chr12_part1	8597611	8597977	OwlSpecificCNEE_245
chr12_part1	8605093	8605328	OwlSpecificCNEE_246
chr12_part1	8608131	8609102	OwlSpecificCNEE_247
chr12_part1	8609208	8609819	OwlSpecificCNEE_248
chr12_part1	8643901	8644173	OwlSpecificCNEE_249
chr12_part1	8684318	8684704	OwlSpecificCNEE_250
chr12_part1	8844514	8845079	OwlSpecificCNEE_251
chr12_part1	8845549	8846192	OwlSpecificCNEE_252
chr12_part1	9066552	9067448	OwlSpecificCNEE_253
chr12_part1	9225402	9226451	OwlSpecificCNEE_254
chr12_part1	9227026	9227374	OwlSpecificCNEE_255
chr12_part1	9452891	9453290	OwlSpecificCNEE_256
chr12_part1	9626049	9626314	OwlSpecificCNEE_257
chr12_part1	10669201	10669442	OwlSpecificCNEE_258
chr12_part1	11240813	11241285	OwlSpecificCNEE_259
chr12_part1	12071867	12072155	OwlSpecificCNEE_260
chr12_part1	12117296	12117580	OwlSpecificCNEE_261
chr12_part1	12118426	12118943	OwlSpecificCNEE_262
chr12_part1	12317189	12317593	OwlSpecificCNEE_263
chr12_part1	12813341	12813730	OwlSpecificCNEE_264
chr12_part1	13133994	13134306	OwlSpecificCNEE_265
chr12_part1	13564909	13565164	OwlSpecificCNEE_266
chr12_part1	14102785	14103119	OwlSpecificCNEE_267
chr12_part1	15032455	15032678	OwlSpecificCNEE_268
chr12_part1	15094154	15094486	OwlSpecificCNEE_269
chr12_part1	15095076	15095503	OwlSpecificCNEE_270
chr12_part1	15889850	15890217	OwlSpecificCNEE_271
chr12_part1	16767565	16767949	OwlSpecificCNEE_272
chr12_part1	17710250	17710475	OwlSpecificCNEE_273
chr12_part1	17804426	17804660	OwlSpecificCNEE_274
chr12_part1	18272777	18273005	OwlSpecificCNEE_275
chr12_part1	19111247	19111724	OwlSpecificCNEE_276
chr12_part1	19114428	19114846	OwlSpecificCNEE_277
chr12_part1	19811151	19811554	OwlSpecificCNEE_278
chr12_part1	19843234	19843688	OwlSpecificCNEE_279
chr12_part1	20974999	20975473	OwlSpecificCNEE_280
chr12_part1	21179991	21180807	OwlSpecificCNEE_281
chr12_part1	22216356	22216769	OwlSpecificCNEE_282
chr12_part1	22978550	22978865	OwlSpecificCNEE_283
chr12_part1	23928395	23928873	OwlSpecificCNEE_284
chr13_part1	58694	58922	OwlSpecificCNEE_285
chr13_part1	104973	105258	OwlSpecificCNEE_286
chr13_part1	1458623	1458932	OwlSpecificCNEE_287
chr13_part1	1611692	1612266	OwlSpecificCNEE_288
chr13_part1	1614723	1615534	OwlSpecificCNEE_289
chr13_part1	2395834	2396308	OwlSpecificCNEE_290
chr13_part1	3192063	3192364	OwlSpecificCNEE_291
chr13_part1	3321969	3322288	OwlSpecificCNEE_292
chr13_part1	3322991	3323300	OwlSpecificCNEE_293
chr13_part1	3324115	3324576	OwlSpecificCNEE_294
chr13_part1	3438352	3438769	OwlSpecificCNEE_295
chr13_part1	3498614	3498971	OwlSpecificCNEE_296
chr13_part1	3801553	3801789	OwlSpecificCNEE_297
chr13_part1	3810361	3810933	OwlSpecificCNEE_298
chr13_part1	4892469	4893721	OwlSpecificCNEE_299
chr13_part1	5027904	5028123	OwlSpecificCNEE_300
chr13_part1	5132611	5133073	OwlSpecificCNEE_301
chr13_part1	5668521	5668830	OwlSpecificCNEE_302
chr13_part1	5669468	5669996	OwlSpecificCNEE_303
chr13_part1	5671108	5671519	OwlSpecificCNEE_304
chr13_part1	6064031	6064344	OwlSpecificCNEE_305
chr13_part1	6066245	6066857	OwlSpecificCNEE_306
chr13_part1	6226837	6227221	OwlSpecificCNEE_307
chr13_part1	6897643	6897910	OwlSpecificCNEE_308
chr13_part1	7773363	7773661	OwlSpecificCNEE_309
chr13_part1	7875354	7875743	OwlSpecificCNEE_310
chr13_part1	8771133	8771723	OwlSpecificCNEE_311
chr13_part1	9125960	9126226	OwlSpecificCNEE_312
chr13_part1	9132732	9133096	OwlSpecificCNEE_313
chr13_part1	9133566	9134051	OwlSpecificCNEE_314
chr13_part1	9134110	9134666	OwlSpecificCNEE_315
chr13_part1	9399306	9399580	OwlSpecificCNEE_316
chr13_part1	9431905	9432450	OwlSpecificCNEE_317
chr13_part1	10867563	10867800	OwlSpecificCNEE_318
chr13_part1	11013698	11014040	OwlSpecificCNEE_319
chr13_part1	11119601	11120684	OwlSpecificCNEE_320
chr13_part1	11121342	11122823	OwlSpecificCNEE_321
chr13_part1	11231335	11231557	OwlSpecificCNEE_322
chr13_part1	12128896	12129180	OwlSpecificCNEE_323
chr13_part1	12133261	12133661	OwlSpecificCNEE_324
chr13_part1	12680504	12681131	OwlSpecificCNEE_325
chr13_part1	13552553	13553294	OwlSpecificCNEE_326
chr13_part1	13631915	13632155	OwlSpecificCNEE_327
chr13_part1	16095404	16095628	OwlSpecificCNEE_328
chr13_part1	18196318	18196672	OwlSpecificCNEE_329
chr13_part1	18255927	18256156	OwlSpecificCNEE_330
chr13_part1	18381471	18381917	OwlSpecificCNEE_331
chr13_part1	18418814	18419306	OwlSpecificCNEE_332
chr13_part1	18713840	18714207	OwlSpecificCNEE_333
chr13_part1	18715874	18716373	OwlSpecificCNEE_334
chr13_part1	18804797	18805250	OwlSpecificCNEE_335
chr13_part1	19217624	19218033	OwlSpecificCNEE_336
chr13_part1	19706503	19706922	OwlSpecificCNEE_337
chr13_part1	20543906	20544469	OwlSpecificCNEE_338
chr13_part1	20977629	20977855	OwlSpecificCNEE_339
chr14_part1	30826	31147	OwlSpecificCNEE_340
chr14_part1	598744	599073	OwlSpecificCNEE_341
chr14_part1	1374030	1374325	OwlSpecificCNEE_342
chr14_part1	1513468	1513934	OwlSpecificCNEE_343
chr14_part1	1719868	1720146	OwlSpecificCNEE_344
chr14_part1	1810656	1811020	OwlSpecificCNEE_345
chr14_part1	2831594	2831849	OwlSpecificCNEE_346
chr14_part1	2833667	2834087	OwlSpecificCNEE_347
chr14_part1	4794208	4794482	OwlSpecificCNEE_348
chr14_part1	6429321	6429688	OwlSpecificCNEE_349
chr14_part1	6822290	6822601	OwlSpecificCNEE_350
chr14_part1	6928575	6928860	OwlSpecificCNEE_351
chr14_part1	7137169	7137419	OwlSpecificCNEE_352
chr14_part1	7909160	7909587	OwlSpecificCNEE_353
chr14_part1	7912622	7913092	OwlSpecificCNEE_354
chr14_part1	8866120	8866434	OwlSpecificCNEE_355
chr14_part1	9118677	9118901	OwlSpecificCNEE_356
chr14_part1	9385536	9385806	OwlSpecificCNEE_357
chr14_part1	9692640	9693620	OwlSpecificCNEE_358
chr14_part1	9754043	9754259	OwlSpecificCNEE_359
chr14_part1	10007755	10008121	OwlSpecificCNEE_360
chr14_part1	10613906	10614315	OwlSpecificCNEE_361
chr14_part1	10615463	10615961	OwlSpecificCNEE_362
chr14_part1	10774643	10774874	OwlSpecificCNEE_363
chr14_part1	11286266	11286604	OwlSpecificCNEE_364
chr14_part1	11676219	11676506	OwlSpecificCNEE_365
chr14_part1	11858478	11858784	OwlSpecificCNEE_366
chr14_part1	11982218	11982549	OwlSpecificCNEE_367
chr14_part1	12230771	12231052	OwlSpecificCNEE_368
chr14_part1	12573476	12573861	OwlSpecificCNEE_369
chr14_part1	12642686	12642946	OwlSpecificCNEE_370
chr14_part1	12645891	12646156	OwlSpecificCNEE_371
chr14_part1	12648788	12649158	OwlSpecificCNEE_372
chr14_part1	12649956	12650191	OwlSpecificCNEE_373
chr14_part1	12650951	12651204	OwlSpecificCNEE_374
chr14_part1	12693801	12694071	OwlSpecificCNEE_375
chr14_part1	13588970	13589279	OwlSpecificCNEE_376
chr14_part1	13640849	13641120	OwlSpecificCNEE_377
chr14_part1	14247235	14247456	OwlSpecificCNEE_378
chr14_part1	14961007	14961376	OwlSpecificCNEE_379
chr14_part1	15011643	15011852	OwlSpecificCNEE_380
chr14_part1	15299252	15299639	OwlSpecificCNEE_381
chr14_part1	15586055	15586467	OwlSpecificCNEE_382
chr14_part1	16557399	16557723	OwlSpecificCNEE_383
chr14_part1	16901098	16901648	OwlSpecificCNEE_384
chr14_part2	7322	7636	OwlSpecificCNEE_385
chr14_part2	373255	373722	OwlSpecificCNEE_386
chr14_part2	410268	410595	OwlSpecificCNEE_387
chr14_part2	564960	565274	OwlSpecificCNEE_388
chr14_part2	594733	596044	OwlSpecificCNEE_389
chr14_part2	1214881	1215226	OwlSpecificCNEE_390
chr15_part1	1449594	1450045	OwlSpecificCNEE_391
chr15_part1	1875209	1875440	OwlSpecificCNEE_392
chr15_part1	2651620	2651879	OwlSpecificCNEE_393
chr15_part1	3267714	3267978	OwlSpecificCNEE_394
chr15_part1	3426546	3426874	OwlSpecificCNEE_395
chr15_part1	3473092	3473440	OwlSpecificCNEE_396
chr15_part1	3851077	3851302	OwlSpecificCNEE_397
chr15_part1	3851808	3852659	OwlSpecificCNEE_398
chr15_part1	4180031	4180311	OwlSpecificCNEE_399
chr15_part1	4185548	4185906	OwlSpecificCNEE_400
chr15_part1	4362245	4362791	OwlSpecificCNEE_401
chr15_part1	5240856	5241446	OwlSpecificCNEE_402
chr15_part1	6204194	6204530	OwlSpecificCNEE_403
chr15_part1	6216809	6217148	OwlSpecificCNEE_404
chr15_part1	6400590	6400866	OwlSpecificCNEE_405
chr15_part1	6401748	6402090	OwlSpecificCNEE_406
chr15_part1	6589285	6589503	OwlSpecificCNEE_407
chr15_part1	6591152	6591638	OwlSpecificCNEE_408
chr15_part1	7078052	7078375	OwlSpecificCNEE_409
chr15_part1	7173021	7173479	OwlSpecificCNEE_410
chr15_part1	7550517	7551352	OwlSpecificCNEE_411
chr15_part1	7886815	7887499	OwlSpecificCNEE_412
chr15_part1	8100304	8100781	OwlSpecificCNEE_413
chr15_part1	8199375	8199626	OwlSpecificCNEE_414
chr15_part1	8283139	8283387	OwlSpecificCNEE_415
chr15_part1	8359577	8359975	OwlSpecificCNEE_416
chr15_part1	8543535	8543899	OwlSpecificCNEE_417
chr15_part1	9884905	9885168	OwlSpecificCNEE_418
chr15_part1	10934961	10935231	OwlSpecificCNEE_419
chr15_part1	11484640	11485639	OwlSpecificCNEE_420
chr15_part1	11569468	11569689	OwlSpecificCNEE_421
chr15_part1	11651819	11652117	OwlSpecificCNEE_422
chr15_part1	11892514	11892785	OwlSpecificCNEE_423
chr15_part1	11968991	11969293	OwlSpecificCNEE_424
chr15_part1	11977198	11977607	OwlSpecificCNEE_425
chr15_part1	11981944	11982269	OwlSpecificCNEE_426
chr15_part1	11982832	11983055	OwlSpecificCNEE_427
chr15_part1	12024325	12024618	OwlSpecificCNEE_428
chr15_part1	12158548	12158782	OwlSpecificCNEE_429
chr15_part1	12740726	12741005	OwlSpecificCNEE_430
chr15_part1	12796225	12796644	OwlSpecificCNEE_431
chr15_part1	12872723	12873049	OwlSpecificCNEE_432
chr15_part1	12876639	12877222	OwlSpecificCNEE_433
chr15_part1	12937325	12937806	OwlSpecificCNEE_434
chr15_part1	13069899	13070371	OwlSpecificCNEE_435
chr15_part1	13145925	13146761	OwlSpecificCNEE_436
chr15_part1	13148370	13148724	OwlSpecificCNEE_437
chr15_part1	13370336	13371274	OwlSpecificCNEE_438
chr15_part1	13371605	13372027	OwlSpecificCNEE_439
chr15_part1	13562750	13563225	OwlSpecificCNEE_440
chr15_part1	13637768	13638320	OwlSpecificCNEE_441
chr15_part1	13778354	13778696	OwlSpecificCNEE_442
chr15_part1	14711073	14711727	OwlSpecificCNEE_443
chr15_part1	14912575	14912871	OwlSpecificCNEE_444
chr15_part1	15022833	15023284	OwlSpecificCNEE_445
chr15_part1	15026851	15027157	OwlSpecificCNEE_446
chr15_part1	15260224	15260650	OwlSpecificCNEE_447
chr15_part1	15405879	15406271	OwlSpecificCNEE_448
chr15_part1	15419544	15419937	OwlSpecificCNEE_449
chr15_part1	15656594	15657143	OwlSpecificCNEE_450
chr15_part1	15741343	15741642	OwlSpecificCNEE_451
chr15_part1	15959055	15959301	OwlSpecificCNEE_452
chr15_part1	15960575	15960850	OwlSpecificCNEE_453
chr15_part1	16077260	16077529	OwlSpecificCNEE_454
chr17_part1	400066	400529	OwlSpecificCNEE_455
chr17_part1	430727	431040	OwlSpecificCNEE_456
chr17_part1	433530	433930	OwlSpecificCNEE_457
chr17_part1	526337	526719	OwlSpecificCNEE_458
chr17_part1	576182	576457	OwlSpecificCNEE_459
chr17_part1	648542	648762	OwlSpecificCNEE_460
chr17_part1	655637	655991	OwlSpecificCNEE_461
chr17_part1	758039	758918	OwlSpecificCNEE_462
chr17_part1	807102	807689	OwlSpecificCNEE_463
chr17_part1	832961	833560	OwlSpecificCNEE_464
chr17_part1	940190	940684	OwlSpecificCNEE_465
chr17_part1	1014909	1015318	OwlSpecificCNEE_466
chr17_part1	1105817	1106254	OwlSpecificCNEE_467
chr17_part1	1320365	1320587	OwlSpecificCNEE_468
chr17_part1	1351615	1351867	OwlSpecificCNEE_469
chr17_part1	1855818	1856577	OwlSpecificCNEE_470
chr17_part1	1889418	1889651	OwlSpecificCNEE_471
chr17_part1	1967743	1968879	OwlSpecificCNEE_472
chr17_part1	1969531	1969933	OwlSpecificCNEE_473
chr17_part1	1970753	1971619	OwlSpecificCNEE_474
chr17_part1	2044367	2045368	OwlSpecificCNEE_475
chr17_part1	2048704	2049251	OwlSpecificCNEE_476
chr17_part1	2052916	2053399	OwlSpecificCNEE_477
chr17_part1	2055523	2055785	OwlSpecificCNEE_478
chr17_part1	2056079	2056375	OwlSpecificCNEE_479
chr17_part1	2492534	2492778	OwlSpecificCNEE_480
chr17_part1	2838000	2838260	OwlSpecificCNEE_481
chr17_part1	2839079	2839329	OwlSpecificCNEE_482
chr17_part1	2891928	2892485	OwlSpecificCNEE_483
chr17_part1	2897149	2897442	OwlSpecificCNEE_484
chr17_part1	3223214	3223445	OwlSpecificCNEE_485
chr17_part1	3520931	3521899	OwlSpecificCNEE_486
chr17_part1	3982518	3982828	OwlSpecificCNEE_487
chr17_part1	4151141	4151366	OwlSpecificCNEE_488
chr17_part1	4723471	4723802	OwlSpecificCNEE_489
chr17_part1	4841357	4841697	OwlSpecificCNEE_490
chr17_part1	5132581	5132927	OwlSpecificCNEE_491
chr17_part1	5311353	5311790	OwlSpecificCNEE_492
chr17_part1	5400373	5400700	OwlSpecificCNEE_493
chr17_part1	6251586	6252078	OwlSpecificCNEE_494
chr17_part1	6486104	6486567	OwlSpecificCNEE_495
chr17_part1	6671400	6671632	OwlSpecificCNEE_496
chr17_part1	6759341	6759740	OwlSpecificCNEE_497
chr17_part1	6942271	6942765	OwlSpecificCNEE_498
chr17_part1	7104296	7104541	OwlSpecificCNEE_499
chr17_part1	7700605	7700856	OwlSpecificCNEE_500
chr17_part1	7895160	7895499	OwlSpecificCNEE_501
chr17_part1	8219785	8220349	OwlSpecificCNEE_502
chr17_part1	8220920	8221270	OwlSpecificCNEE_503
chr17_part1	8244626	8244892	OwlSpecificCNEE_504
chr17_part1	8475182	8475540	OwlSpecificCNEE_505
chr17_part1	8697494	8697768	OwlSpecificCNEE_506
chr17_part1	8822562	8823775	OwlSpecificCNEE_507
chr17_part1	8827850	8828194	OwlSpecificCNEE_508
chr17_part1	8828464	8828919	OwlSpecificCNEE_509
chr17_part1	9813943	9814189	OwlSpecificCNEE_510
chr17_part1	10215596	10215852	OwlSpecificCNEE_511
chr17_part1	10252750	10253083	OwlSpecificCNEE_512
chr17_part1	10474107	10474306	OwlSpecificCNEE_513
chr17_part1	10544553	10544780	OwlSpecificCNEE_514
chr17_part1	11787970	11788225	OwlSpecificCNEE_515
chr18_part1	1353690	1354003	OwlSpecificCNEE_516
chr18_part1	1941158	1941370	OwlSpecificCNEE_517
chr18_part1	2421558	2421779	OwlSpecificCNEE_518
chr18_part1	2432270	2432563	OwlSpecificCNEE_519
chr18_part1	2932397	2932702	OwlSpecificCNEE_520
chr18_part1	3384381	3384651	OwlSpecificCNEE_521
chr18_part1	3448157	3448449	OwlSpecificCNEE_522
chr18_part1	3841973	3842224	OwlSpecificCNEE_523
chr18_part1	4838655	4838917	OwlSpecificCNEE_524
chr18_part1	4937742	4938152	OwlSpecificCNEE_525
chr18_part1	5087033	5087265	OwlSpecificCNEE_526
chr18_part1	5243650	5244655	OwlSpecificCNEE_527
chr18_part1	6213431	6213830	OwlSpecificCNEE_528
chr18_part1	6995193	6995469	OwlSpecificCNEE_529
chr18_part1	7104652	7104999	OwlSpecificCNEE_530
chr18_part1	7164020	7164351	OwlSpecificCNEE_531
chr18_part1	7172155	7172404	OwlSpecificCNEE_532
chr18_part1	7203537	7203941	OwlSpecificCNEE_533
chr18_part1	8444107	8444555	OwlSpecificCNEE_534
chr18_part1	8753892	8754225	OwlSpecificCNEE_535
chr18_part1	9321559	9322536	OwlSpecificCNEE_536
chr18_part1	9714828	9715634	OwlSpecificCNEE_537
chr18_part1	10078442	10078882	OwlSpecificCNEE_538
chr18_part1	10102861	10103266	OwlSpecificCNEE_539
chr18_part1	10208763	10209230	OwlSpecificCNEE_540
chr18_part1	10618674	10618959	OwlSpecificCNEE_541
chr18_part1	10672028	10672587	OwlSpecificCNEE_542
chr18_part1	10825129	10825402	OwlSpecificCNEE_543
chr18_part1	11060636	11060859	OwlSpecificCNEE_544
chr18_part1	11318825	11319161	OwlSpecificCNEE_545
chr18_part1	11979810	11980092	OwlSpecificCNEE_546
chr18_part1	12029068	12029469	OwlSpecificCNEE_547
chr18_part1	12164455	12164670	OwlSpecificCNEE_548
chr18_part1	13327867	13328365	OwlSpecificCNEE_549
chr19_part1	828651	828964	OwlSpecificCNEE_550
chr19_part1	924732	925555	OwlSpecificCNEE_551
chr19_part1	960003	960295	OwlSpecificCNEE_552
chr19_part1	1587673	1588411	OwlSpecificCNEE_553
chr19_part1	1588478	1588789	OwlSpecificCNEE_554
chr19_part1	1588945	1589291	OwlSpecificCNEE_555
chr19_part1	1674023	1674476	OwlSpecificCNEE_556
chr19_part1	1686166	1686873	OwlSpecificCNEE_557
chr19_part1	1982001	1982510	OwlSpecificCNEE_558
chr19_part1	2116843	2117173	OwlSpecificCNEE_559
chr19_part1	2317774	2318134	OwlSpecificCNEE_560
chr19_part1	2325052	2325453	OwlSpecificCNEE_561
chr19_part1	2327531	2327745	OwlSpecificCNEE_562
chr19_part1	2407158	2407450	OwlSpecificCNEE_563
chr19_part1	2460532	2460832	OwlSpecificCNEE_564
chr19_part1	2498334	2498767	OwlSpecificCNEE_565
chr19_part1	2884127	2884482	OwlSpecificCNEE_566
chr19_part1	2888479	2888703	OwlSpecificCNEE_567
chr19_part1	2890288	2890565	OwlSpecificCNEE_568
chr19_part1	2892796	2893020	OwlSpecificCNEE_569
chr19_part1	3378265	3379026	OwlSpecificCNEE_570
chr19_part1	3379600	3380172	OwlSpecificCNEE_571
chr19_part1	3485278	3485625	OwlSpecificCNEE_572
chr19_part1	3679338	3679906	OwlSpecificCNEE_573
chr19_part1	4080470	4080915	OwlSpecificCNEE_574
chr19_part1	4222483	4222886	OwlSpecificCNEE_575
chr19_part1	4525551	4525789	OwlSpecificCNEE_576
chr19_part1	4642044	4642246	OwlSpecificCNEE_577
chr19_part1	5070604	5071194	OwlSpecificCNEE_578
chr19_part1	5272328	5273140	OwlSpecificCNEE_579
chr19_part1	5324960	5325358	OwlSpecificCNEE_580
chr19_part1	5342037	5342833	OwlSpecificCNEE_581
chr19_part1	5497649	5497989	OwlSpecificCNEE_582
chr19_part1	5510097	5510532	OwlSpecificCNEE_583
chr19_part1	5630583	5631233	OwlSpecificCNEE_584
chr19_part1	5660595	5660989	OwlSpecificCNEE_585
chr19_part1	5669210	5669640	OwlSpecificCNEE_586
chr19_part1	5702594	5702853	OwlSpecificCNEE_587
chr19_part1	5726383	5726728	OwlSpecificCNEE_588
chr19_part1	5768116	5768463	OwlSpecificCNEE_589
chr19_part1	5785705	5786800	OwlSpecificCNEE_590
chr19_part1	6087872	6088486	OwlSpecificCNEE_591
chr19_part1	6266793	6267083	OwlSpecificCNEE_592
chr19_part1	6268916	6269426	OwlSpecificCNEE_593
chr19_part1	7265492	7266397	OwlSpecificCNEE_594
chr19_part1	7490325	7490653	OwlSpecificCNEE_595
chr19_part1	7498532	7499744	OwlSpecificCNEE_596
chr19_part1	7737624	7737844	OwlSpecificCNEE_597
chr19_part1	7751961	7752612	OwlSpecificCNEE_598
chr19_part1	7776666	7776910	OwlSpecificCNEE_599
chr19_part1	8043987	8044277	OwlSpecificCNEE_600
chr19_part1	8601079	8601468	OwlSpecificCNEE_601
chr19_part1	9142317	9142591	OwlSpecificCNEE_602
chr19_part1	9145531	9145963	OwlSpecificCNEE_603
chr19_part1	9397383	9397718	OwlSpecificCNEE_604
chr19_part1	9458575	9458872	OwlSpecificCNEE_605
chr19_part1	9661365	9661683	OwlSpecificCNEE_606
chr19_part1	9795188	9795673	OwlSpecificCNEE_607
chr19_part1	9949966	9950324	OwlSpecificCNEE_608
chr19_part1	10020511	10020801	OwlSpecificCNEE_609
chr19_part1	10770271	10770949	OwlSpecificCNEE_610
chr19_part1	10885590	10885953	OwlSpecificCNEE_611
chr19_part1	10886594	10887184	OwlSpecificCNEE_612
chr19_part1	11176305	11176575	OwlSpecificCNEE_613
chr19_part1	11582084	11582402	OwlSpecificCNEE_614
chr19_part1	11645580	11645866	OwlSpecificCNEE_615
chr1_part1	278896	279194	OwlSpecificCNEE_616
chr1_part1	825379	825686	OwlSpecificCNEE_617
chr1_part1	1105899	1106181	OwlSpecificCNEE_618
chr1_part1	2111466	2111823	OwlSpecificCNEE_619
chr1_part1	2755533	2756079	OwlSpecificCNEE_620
chr1_part1	3198051	3198487	OwlSpecificCNEE_621
chr1_part1	5606630	5607020	OwlSpecificCNEE_622
chr1_part1	5608165	5608378	OwlSpecificCNEE_623
chr1_part1	6653135	6653421	OwlSpecificCNEE_624
chr1_part1	8516953	8517178	OwlSpecificCNEE_625
chr1_part1	9329396	9329705	OwlSpecificCNEE_626
chr1_part1	10692534	10692914	OwlSpecificCNEE_627
chr1_part1	10697724	10698134	OwlSpecificCNEE_628
chr1_part1	10881556	10881808	OwlSpecificCNEE_629
chr1_part1	10992685	10992986	OwlSpecificCNEE_630
chr1_part1	16252418	16252867	OwlSpecificCNEE_631
chr1_part1	17743552	17743752	OwlSpecificCNEE_632
chr1_part1	17840175	17840516	OwlSpecificCNEE_633
chr1_part1	19467732	19468041	OwlSpecificCNEE_634
chr1_part1	20377126	20377383	OwlSpecificCNEE_635
chr1_part1	21025725	21025981	OwlSpecificCNEE_636
chr1_part1	21137146	21137452	OwlSpecificCNEE_637
chr1_part1	21901357	21901852	OwlSpecificCNEE_638
chr1_part1	22168026	22168759	OwlSpecificCNEE_639
chr1_part1	23092910	23093201	OwlSpecificCNEE_640
chr1_part1	23093676	23094068	OwlSpecificCNEE_641
chr1_part1	24513518	24514100	OwlSpecificCNEE_642
chr1_part1	24514551	24515145	OwlSpecificCNEE_643
chr1_part1	27118860	27119450	OwlSpecificCNEE_644
chr1_part1	28392923	28393515	OwlSpecificCNEE_645
chr1_part1	28556868	28557454	OwlSpecificCNEE_646
chr1_part1	28557664	28558007	OwlSpecificCNEE_647
chr1_part1	29674354	29674605	OwlSpecificCNEE_648
chr1_part1	29714338	29714700	OwlSpecificCNEE_649
chr1_part1	30702768	30703449	OwlSpecificCNEE_650
chr1_part1	34865164	34865630	OwlSpecificCNEE_651
chr1_part1	34866687	34867020	OwlSpecificCNEE_652
chr1_part1	42336438	42336729	OwlSpecificCNEE_653
chr1_part1	42481755	42481984	OwlSpecificCNEE_654
chr1_part1	45628368	45628816	OwlSpecificCNEE_655
chr1_part1	45895993	45896512	OwlSpecificCNEE_656
chr1_part1	46139544	46140097	OwlSpecificCNEE_657
chr1_part1	52556320	52557126	OwlSpecificCNEE_658
chr1_part1	53605858	53606153	OwlSpecificCNEE_659
chr1_part1	54217979	54218249	OwlSpecificCNEE_660
chr1_part1	54313887	54314204	OwlSpecificCNEE_661
chr1_part1	54328628	54328915	OwlSpecificCNEE_662
chr1_part1	55360119	55360364	OwlSpecificCNEE_663
chr1_part1	55429203	55429450	OwlSpecificCNEE_664
chr1_part1	55439942	55440245	OwlSpecificCNEE_665
chr1_part1	55502565	55504025	OwlSpecificCNEE_666
chr1_part1	55549180	55549649	OwlSpecificCNEE_667
chr1_part1	55732321	55732784	OwlSpecificCNEE_668
chr1_part1	55995889	55996132	OwlSpecificCNEE_669
chr1_part1	56091636	56092449	OwlSpecificCNEE_670
chr1_part1	56528245	56528933	OwlSpecificCNEE_671
chr1_part1	56622817	56623289	OwlSpecificCNEE_672
chr1_part1	56629742	56629980	OwlSpecificCNEE_673
chr1_part1	56974528	56975305	OwlSpecificCNEE_674
chr1_part1	56976068	56976642	OwlSpecificCNEE_675
chr1_part1	60111379	60112374	OwlSpecificCNEE_676
chr1_part1	60859593	60859837	OwlSpecificCNEE_677
chr1_part1	61787373	61787848	OwlSpecificCNEE_678
chr1_part1	62363377	62363772	OwlSpecificCNEE_679
chr1_part1	62490927	62491386	OwlSpecificCNEE_680
chr1_part1	62936329	62936765	OwlSpecificCNEE_681
chr1_part1	65979874	65980396	OwlSpecificCNEE_682
chr1_part1	66053881	66054418	OwlSpecificCNEE_683
chr1_part1	66508988	66509216	OwlSpecificCNEE_684
chr1_part1	66724037	66724538	OwlSpecificCNEE_685
chr1_part1	66778372	66778627	OwlSpecificCNEE_686
chr1_part1	66918976	66919455	OwlSpecificCNEE_687
chr1_part1	67197544	67198163	OwlSpecificCNEE_688
chr1_part1	68923761	68924012	OwlSpecificCNEE_689
chr1_part1	69001929	69002267	OwlSpecificCNEE_690
chr1_part1	69308746	69309070	OwlSpecificCNEE_691
chr1_part1	69455894	69456172	OwlSpecificCNEE_692
chr1_part1	69462391	69462778	OwlSpecificCNEE_693
chr1_part1	69751771	69752779	OwlSpecificCNEE_694
chr1_part1	71745123	71745498	OwlSpecificCNEE_695
chr1_part1	72139699	72140019	OwlSpecificCNEE_696
chr1_part1	77450454	77450853	OwlSpecificCNEE_697
chr1_part1	78009677	78010107	OwlSpecificCNEE_698
chr1_part1	78630327	78630743	OwlSpecificCNEE_699
chr1_part1	79260618	79261113	OwlSpecificCNEE_700
chr1_part1	79717333	79717751	OwlSpecificCNEE_701
chr1_part1	82240466	82240884	OwlSpecificCNEE_702
chr1_part1	82619715	82619992	OwlSpecificCNEE_703
chr1_part1	83684450	83685208	OwlSpecificCNEE_704
chr1_part1	83685832	83686101	OwlSpecificCNEE_705
chr1_part1	83701228	83701731	OwlSpecificCNEE_706
chr1_part1	85164757	85165017	OwlSpecificCNEE_707
chr1_part1	91042675	91042940	OwlSpecificCNEE_708
chr1_part1	91289420	91289783	OwlSpecificCNEE_709
chr1_part1	91603771	91605006	OwlSpecificCNEE_710
chr1_part1	92439868	92440145	OwlSpecificCNEE_711
chr1_part1	92810163	92810500	OwlSpecificCNEE_712
chr1_part1	93814116	93814515	OwlSpecificCNEE_713
chr1_part1	93814859	93815270	OwlSpecificCNEE_714
chr1_part1	94007522	94007836	OwlSpecificCNEE_715
chr1_part1	95883644	95883922	OwlSpecificCNEE_716
chr1_part1	95959806	95960283	OwlSpecificCNEE_717
chr1_part1	98372118	98372642	OwlSpecificCNEE_718
chr1_part1	98372784	98373562	OwlSpecificCNEE_719
chr1_part1	98918754	98919400	OwlSpecificCNEE_720
chr1_part1	98921281	98921552	OwlSpecificCNEE_721
chr1_part1	98929353	98930173	OwlSpecificCNEE_722
chr1_part1	98943187	98943593	OwlSpecificCNEE_723
chr1_part1	98945856	98946468	OwlSpecificCNEE_724
chr1_part1	98954844	98955221	OwlSpecificCNEE_725
chr1_part1	99534757	99535071	OwlSpecificCNEE_726
chr1_part1	101191804	101192061	OwlSpecificCNEE_727
chr1_part1	101252593	101252845	OwlSpecificCNEE_728
chr1_part1	106198838	106199435	OwlSpecificCNEE_729
chr1_part1	106424715	106425417	OwlSpecificCNEE_730
chr1_part1	107941149	107941421	OwlSpecificCNEE_731
chr1_part1	109526262	109526549	OwlSpecificCNEE_732
chr1_part1	111578714	111579097	OwlSpecificCNEE_733
chr1_part1	111931188	111931656	OwlSpecificCNEE_734
chr1_part1	112232076	112232372	OwlSpecificCNEE_735
chr1_part1	112841792	112842020	OwlSpecificCNEE_736
chr1_part1	115251311	115251525	OwlSpecificCNEE_737
chr1_part1	115403612	115404125	OwlSpecificCNEE_738
chr1_part1	116884251	116885105	OwlSpecificCNEE_739
chr1_part1	116885436	116885799	OwlSpecificCNEE_740
chr1_part1	116886320	116886702	OwlSpecificCNEE_741
chr1_part1	117621172	117621501	OwlSpecificCNEE_742
chr1_part1	117649797	117650271	OwlSpecificCNEE_743
chr1_part1	120429863	120430126	OwlSpecificCNEE_744
chr1_part1	120775014	120775557	OwlSpecificCNEE_745
chr1_part1	120775761	120776091	OwlSpecificCNEE_746
chr1_part1	121252930	121253210	OwlSpecificCNEE_747
chr1_part1	121659893	121660952	OwlSpecificCNEE_748
chr1_part1	121674689	121675051	OwlSpecificCNEE_749
chr1_part1	121745681	121746018	OwlSpecificCNEE_750
chr1_part1	121751816	121752338	OwlSpecificCNEE_751
chr1_part1	122770624	122771233	OwlSpecificCNEE_752
chr1_part1	123501699	123502036	OwlSpecificCNEE_753
chr1_part1	123503579	123503924	OwlSpecificCNEE_754
chr1_part1	123756770	123757136	OwlSpecificCNEE_755
chr1_part1	124702915	124703478	OwlSpecificCNEE_756
chr1_part1	124707780	124708038	OwlSpecificCNEE_757
chr1_part1	124833742	124833968	OwlSpecificCNEE_758
chr1_part1	126222495	126222770	OwlSpecificCNEE_759
chr1_part1	126886970	126887618	OwlSpecificCNEE_760
chr1_part1	127192480	127192836	OwlSpecificCNEE_761
chr1_part2	498218	498474	OwlSpecificCNEE_762
chr1_part2	1730827	1731105	OwlSpecificCNEE_763
chr1_part2	2288290	2288520	OwlSpecificCNEE_764
chr1_part2	3005516	3006019	OwlSpecificCNEE_765
chr1_part2	3176975	3177302	OwlSpecificCNEE_766
chr1_part2	3642517	3642905	OwlSpecificCNEE_767
chr1_part2	3782442	3782740	OwlSpecificCNEE_768
chr1_part2	4882079	4882396	OwlSpecificCNEE_769
chr1_part2	6534495	6534778	OwlSpecificCNEE_770
chr1_part2	7237940	7238361	OwlSpecificCNEE_771
chr1_part2	8040504	8040962	OwlSpecificCNEE_772
chr1_part2	8657738	8658164	OwlSpecificCNEE_773
chr1_part2	8658282	8658924	OwlSpecificCNEE_774
chr1_part2	8730265	8730501	OwlSpecificCNEE_775
chr1_part2	9811189	9811831	OwlSpecificCNEE_776
chr1_part2	9942011	9942746	OwlSpecificCNEE_777
chr1_part2	11663909	11664462	OwlSpecificCNEE_778
chr1_part2	12583517	12583739	OwlSpecificCNEE_779
chr1_part2	12584947	12585361	OwlSpecificCNEE_780
chr1_part2	12587697	12587949	OwlSpecificCNEE_781
chr1_part2	12900332	12900856	OwlSpecificCNEE_782
chr1_part2	12908843	12909144	OwlSpecificCNEE_783
chr1_part2	12939237	12939581	OwlSpecificCNEE_784
chr1_part2	13225637	13226627	OwlSpecificCNEE_785
chr1_part2	13424657	13425043	OwlSpecificCNEE_786
chr1_part2	13844963	13845313	OwlSpecificCNEE_787
chr1_part2	14635875	14636160	OwlSpecificCNEE_788
chr1_part2	16973094	16973691	OwlSpecificCNEE_789
chr1_part2	17106893	17107209	OwlSpecificCNEE_790
chr1_part2	18861122	18861494	OwlSpecificCNEE_791
chr1_part2	19971846	19972137	OwlSpecificCNEE_792
chr1_part2	20257414	20258184	OwlSpecificCNEE_793
chr1_part2	20435098	20435343	OwlSpecificCNEE_794
chr1_part2	25338740	25338956	OwlSpecificCNEE_795
chr1_part2	26512601	26513229	OwlSpecificCNEE_796
chr1_part2	27460384	27460838	OwlSpecificCNEE_797
chr1_part2	31170614	31171345	OwlSpecificCNEE_798
chr1_part2	31613518	31613781	OwlSpecificCNEE_799
chr1_part2	31618845	31619289	OwlSpecificCNEE_800
chr1_part2	31622031	31622322	OwlSpecificCNEE_801
chr1_part2	31644470	31644861	OwlSpecificCNEE_802
chr1_part2	32157613	32158035	OwlSpecificCNEE_803
chr1_part2	32158557	32159210	OwlSpecificCNEE_804
chr1_part2	32165731	32166188	OwlSpecificCNEE_805
chr1_part2	32202892	32203170	OwlSpecificCNEE_806
chr1_part2	34137714	34138124	OwlSpecificCNEE_807
chr1_part2	34873214	34873909	OwlSpecificCNEE_808
chr1_part2	36782810	36783120	OwlSpecificCNEE_809
chr1_part2	37063715	37063989	OwlSpecificCNEE_810
chr1_part2	39652738	39653348	OwlSpecificCNEE_811
chr1_part2	40199755	40200105	OwlSpecificCNEE_812
chr1_part2	40200935	40201861	OwlSpecificCNEE_813
chr1_part2	40973964	40974296	OwlSpecificCNEE_814
chr1_part2	40975083	40975853	OwlSpecificCNEE_815
chr1_part2	43134134	43134573	OwlSpecificCNEE_816
chr1_part2	43688152	43689123	OwlSpecificCNEE_817
chr1_part2	44313695	44314967	OwlSpecificCNEE_818
chr1_part2	45716415	45717020	OwlSpecificCNEE_819
chr1_part2	46193256	46193693	OwlSpecificCNEE_820
chr1_part2	46786057	46786545	OwlSpecificCNEE_821
chr1_part2	46869435	46869839	OwlSpecificCNEE_822
chr1_part2	47150614	47150832	OwlSpecificCNEE_823
chr1_part2	49261412	49262011	OwlSpecificCNEE_824
chr1_part2	50391541	50391794	OwlSpecificCNEE_825
chr1_part2	50743133	50743618	OwlSpecificCNEE_826
chr1_part2	53239178	53239815	OwlSpecificCNEE_827
chr1_part2	53878822	53879630	OwlSpecificCNEE_828
chr1_part2	54713331	54714583	OwlSpecificCNEE_829
chr1_part2	57593158	57593628	OwlSpecificCNEE_830
chr1_part2	60535952	60536212	OwlSpecificCNEE_831
chr1_part2	62406323	62406694	OwlSpecificCNEE_832
chr1_part2	62852142	62853199	OwlSpecificCNEE_833
chr1_part2	67608445	67608927	OwlSpecificCNEE_834
chr1_part2	68153404	68153804	OwlSpecificCNEE_835
chr1_part2	68393463	68394014	OwlSpecificCNEE_836
chr1_part2	68394333	68395242	OwlSpecificCNEE_837
chr1_part2	68606284	68606710	OwlSpecificCNEE_838
chr1_part2	68608472	68609153	OwlSpecificCNEE_839
chr1_part2	68822707	68823020	OwlSpecificCNEE_840
chr1_part2	69485645	69485947	OwlSpecificCNEE_841
chr1_part2	69997843	69998563	OwlSpecificCNEE_842
chr1_part2	70154783	70155106	OwlSpecificCNEE_843
chr1_part2	70185066	70185762	OwlSpecificCNEE_844
chr1_part2	70186727	70187270	OwlSpecificCNEE_845
chr1_part2	73528116	73528519	OwlSpecificCNEE_846
chr1_part2	75124163	75124680	OwlSpecificCNEE_847
chr1_part2	75178845	75179065	OwlSpecificCNEE_848
chr1_part2	75803004	75803222	OwlSpecificCNEE_849
chr1_part2	76109799	76110385	OwlSpecificCNEE_850
chr1_part2	76863643	76863921	OwlSpecificCNEE_851
chr1_part2	78338291	78338634	OwlSpecificCNEE_852
chr1_part2	78452481	78453054	OwlSpecificCNEE_853
chr1_part2	81140465	81140881	OwlSpecificCNEE_854
chr1_part2	81581338	81581807	OwlSpecificCNEE_855
chr1_part2	81810970	81811550	OwlSpecificCNEE_856
chr1_part3	653080	653420	OwlSpecificCNEE_857
chr20_part1	487345	487754	OwlSpecificCNEE_858
chr20_part1	581769	582033	OwlSpecificCNEE_859
chr20_part1	1323436	1324313	OwlSpecificCNEE_860
chr20_part1	1395322	1395741	OwlSpecificCNEE_861
chr20_part1	1409182	1409521	OwlSpecificCNEE_862
chr20_part1	1426793	1427199	OwlSpecificCNEE_863
chr20_part1	1454924	1455315	OwlSpecificCNEE_864
chr20_part1	1517828	1518105	OwlSpecificCNEE_865
chr20_part1	1534593	1534958	OwlSpecificCNEE_866
chr20_part1	1536931	1537356	OwlSpecificCNEE_867
chr20_part1	1656288	1656722	OwlSpecificCNEE_868
chr20_part1	1719569	1719811	OwlSpecificCNEE_869
chr20_part1	2244793	2245092	OwlSpecificCNEE_870
chr20_part1	2483409	2483665	OwlSpecificCNEE_871
chr20_part1	3899347	3900740	OwlSpecificCNEE_872
chr20_part1	4228313	4228748	OwlSpecificCNEE_873
chr20_part1	4604189	4604536	OwlSpecificCNEE_874
chr20_part1	4611239	4611699	OwlSpecificCNEE_875
chr20_part1	4622142	4622623	OwlSpecificCNEE_876
chr20_part1	4695488	4695766	OwlSpecificCNEE_877
chr20_part1	4837265	4837641	OwlSpecificCNEE_878
chr20_part1	4912812	4913129	OwlSpecificCNEE_879
chr20_part1	4927554	4927954	OwlSpecificCNEE_880
chr20_part1	5544559	5544991	OwlSpecificCNEE_881
chr20_part1	6184541	6185103	OwlSpecificCNEE_882
chr20_part1	6185543	6185800	OwlSpecificCNEE_883
chr20_part1	6186189	6186825	OwlSpecificCNEE_884
chr20_part1	6345104	6345448	OwlSpecificCNEE_885
chr20_part1	6523303	6523566	OwlSpecificCNEE_886
chr20_part1	6657428	6657832	OwlSpecificCNEE_887
chr20_part1	6659278	6659726	OwlSpecificCNEE_888
chr20_part1	6660089	6661092	OwlSpecificCNEE_889
chr20_part1	6664295	6664601	OwlSpecificCNEE_890
chr20_part1	6667898	6669047	OwlSpecificCNEE_891
chr20_part1	6715399	6715640	OwlSpecificCNEE_892
chr20_part1	6758705	6759048	OwlSpecificCNEE_893
chr20_part1	6763373	6763702	OwlSpecificCNEE_894
chr20_part1	6819407	6819926	OwlSpecificCNEE_895
chr20_part1	6820115	6820392	OwlSpecificCNEE_896
chr20_part1	7237647	7238102	OwlSpecificCNEE_897
chr20_part1	7407363	7407593	OwlSpecificCNEE_898
chr20_part1	7553769	7554071	OwlSpecificCNEE_899
chr20_part1	7578495	7578828	OwlSpecificCNEE_900
chr20_part1	7650128	7650388	OwlSpecificCNEE_901
chr20_part1	8000901	8001274	OwlSpecificCNEE_902
chr20_part1	8002224	8002991	OwlSpecificCNEE_903
chr20_part1	8374224	8374547	OwlSpecificCNEE_904
chr20_part1	8728006	8728233	OwlSpecificCNEE_905
chr20_part1	8915680	8916233	OwlSpecificCNEE_906
chr20_part1	9596132	9596727	OwlSpecificCNEE_907
chr20_part1	9664912	9665179	OwlSpecificCNEE_908
chr20_part1	10061575	10061852	OwlSpecificCNEE_909
chr20_part1	10064558	10064941	OwlSpecificCNEE_910
chr20_part1	10241473	10241731	OwlSpecificCNEE_911
chr20_part1	10278321	10278769	OwlSpecificCNEE_912
chr20_part1	10282437	10282754	OwlSpecificCNEE_913
chr20_part1	10325476	10325838	OwlSpecificCNEE_914
chr20_part1	10355809	10356219	OwlSpecificCNEE_915
chr20_part1	10376609	10377466	OwlSpecificCNEE_916
chr20_part1	10378001	10378639	OwlSpecificCNEE_917
chr20_part1	11218587	11218904	OwlSpecificCNEE_918
chr20_part1	11657476	11657733	OwlSpecificCNEE_919
chr20_part1	11897126	11897359	OwlSpecificCNEE_920
chr20_part1	11919738	11920131	OwlSpecificCNEE_921
chr20_part1	12822336	12822907	OwlSpecificCNEE_922
chr20_part1	12969549	12970099	OwlSpecificCNEE_923
chr20_part1	13145551	13145899	OwlSpecificCNEE_924
chr20_part1	13162351	13162713	OwlSpecificCNEE_925
chr20_part1	14208724	14209174	OwlSpecificCNEE_926
chr20_part1	14251250	14251826	OwlSpecificCNEE_927
chr20_part1	14257108	14257398	OwlSpecificCNEE_928
chr21_part1	948735	949083	OwlSpecificCNEE_929
chr21_part1	1216215	1216884	OwlSpecificCNEE_930
chr21_part1	1430187	1430529	OwlSpecificCNEE_931
chr21_part1	1807475	1807754	OwlSpecificCNEE_932
chr21_part1	2138478	2138761	OwlSpecificCNEE_933
chr21_part1	2300624	2301038	OwlSpecificCNEE_934
chr21_part1	3514188	3514469	OwlSpecificCNEE_935
chr21_part1	3662371	3663533	OwlSpecificCNEE_936
chr21_part1	3766770	3767077	OwlSpecificCNEE_937
chr21_part1	3819729	3820025	OwlSpecificCNEE_938
chr21_part1	3837616	3838063	OwlSpecificCNEE_939
chr21_part1	3911494	3911855	OwlSpecificCNEE_940
chr21_part1	3967177	3967739	OwlSpecificCNEE_941
chr21_part1	3968913	3969156	OwlSpecificCNEE_942
chr21_part1	3971242	3971677	OwlSpecificCNEE_943
chr21_part1	4000977	4001599	OwlSpecificCNEE_944
chr21_part1	4085599	4085879	OwlSpecificCNEE_945
chr21_part1	4449257	4449494	OwlSpecificCNEE_946
chr21_part1	4521030	4521341	OwlSpecificCNEE_947
chr21_part1	4728792	4729078	OwlSpecificCNEE_948
chr21_part1	4955479	4955812	OwlSpecificCNEE_949
chr21_part1	5043763	5044204	OwlSpecificCNEE_950
chr21_part1	5139651	5139889	OwlSpecificCNEE_951
chr21_part1	5396523	5396796	OwlSpecificCNEE_952
chr21_part1	5455863	5456260	OwlSpecificCNEE_953
chr21_part1	5489995	5490259	OwlSpecificCNEE_954
chr21_part1	5720911	5721134	OwlSpecificCNEE_955
chr21_part1	6177592	6178094	OwlSpecificCNEE_956
chr21_part1	6354242	6354763	OwlSpecificCNEE_957
chr21_part1	6741620	6743412	OwlSpecificCNEE_958
chr21_part1	6972288	6972597	OwlSpecificCNEE_959
chr21_part1	6974164	6974648	OwlSpecificCNEE_960
chr21_part1	7011537	7012055	OwlSpecificCNEE_961
chr21_part1	7052731	7052985	OwlSpecificCNEE_962
chr21_part1	7107636	7107887	OwlSpecificCNEE_963
chr21_part1	7239884	7240238	OwlSpecificCNEE_964
chr21_part1	7451639	7452058	OwlSpecificCNEE_965
chr21_part1	7585436	7585733	OwlSpecificCNEE_966
chr21_part1	7628700	7629008	OwlSpecificCNEE_967
chr21_part1	7848891	7849428	OwlSpecificCNEE_968
chr21_part1	7888156	7888452	OwlSpecificCNEE_969
chr21_part1	7888467	7888784	OwlSpecificCNEE_970
chr21_part1	7916662	7917088	OwlSpecificCNEE_971
chr21_part1	7993856	7994077	OwlSpecificCNEE_972
chr21_part1	8697443	8697786	OwlSpecificCNEE_973
chr21_part1	8981568	8982034	OwlSpecificCNEE_974
chr22_part1	150908	151812	OwlSpecificCNEE_975
chr22_part1	234182	234437	OwlSpecificCNEE_976
chr22_part1	623356	623610	OwlSpecificCNEE_977
chr22_part1	798343	798957	OwlSpecificCNEE_978
chr22_part1	911387	911642	OwlSpecificCNEE_979
chr22_part1	1099560	1099971	OwlSpecificCNEE_980
chr22_part1	1311358	1311578	OwlSpecificCNEE_981
chr22_part1	1887326	1887539	OwlSpecificCNEE_982
chr22_part1	1980075	1980667	OwlSpecificCNEE_983
chr22_part1	1981613	1981872	OwlSpecificCNEE_984
chr22_part1	1982578	1982843	OwlSpecificCNEE_985
chr22_part1	2129687	2129905	OwlSpecificCNEE_986
chr22_part1	2138985	2139576	OwlSpecificCNEE_987
chr22_part1	2211318	2211808	OwlSpecificCNEE_988
chr22_part1	2633920	2634297	OwlSpecificCNEE_989
chr22_part1	2674422	2674659	OwlSpecificCNEE_990
chr22_part1	2689865	2690118	OwlSpecificCNEE_991
chr22_part1	2838091	2838456	OwlSpecificCNEE_992
chr22_part1	2916309	2916570	OwlSpecificCNEE_993
chr22_part1	2926414	2926797	OwlSpecificCNEE_994
chr22_part1	2928539	2928805	OwlSpecificCNEE_995
chr22_part1	3039160	3039417	OwlSpecificCNEE_996
chr22_part1	3050967	3051246	OwlSpecificCNEE_997
chr22_part1	3950318	3950531	OwlSpecificCNEE_998
chr22_part1	4119244	4119695	OwlSpecificCNEE_999
chr22_part1	4147304	4148017	OwlSpecificCNEE_1000
chr22_part1	4153859	4154196	OwlSpecificCNEE_1001
chr22_part1	4175869	4176225	OwlSpecificCNEE_1002
chr22_part1	4341777	4342129	OwlSpecificCNEE_1003
chr22_part1	4852892	4853555	OwlSpecificCNEE_1004
chr23_part1	192479	192760	OwlSpecificCNEE_1005
chr23_part1	599573	600004	OwlSpecificCNEE_1006
chr23_part1	847778	848053	OwlSpecificCNEE_1007
chr23_part1	963138	963635	OwlSpecificCNEE_1008
chr23_part1	1158941	1159405	OwlSpecificCNEE_1009
chr23_part1	1214385	1214852	OwlSpecificCNEE_1010
chr23_part1	1215466	1215800	OwlSpecificCNEE_1011
chr23_part1	1217365	1217801	OwlSpecificCNEE_1012
chr23_part1	1239776	1240161	OwlSpecificCNEE_1013
chr23_part1	1309017	1309261	OwlSpecificCNEE_1014
chr23_part1	1469831	1470402	OwlSpecificCNEE_1015
chr23_part1	1471935	1472223	OwlSpecificCNEE_1016
chr23_part1	1473069	1473352	OwlSpecificCNEE_1017
chr23_part1	2141322	2142047	OwlSpecificCNEE_1018
chr23_part1	2299567	2299794	OwlSpecificCNEE_1019
chr23_part1	2335886	2336176	OwlSpecificCNEE_1020
chr23_part1	2361827	2362182	OwlSpecificCNEE_1021
chr23_part1	2378814	2379303	OwlSpecificCNEE_1022
chr23_part1	2765560	2765779	OwlSpecificCNEE_1023
chr23_part1	2876608	2877105	OwlSpecificCNEE_1024
chr23_part1	3066673	3067121	OwlSpecificCNEE_1025
chr23_part1	3140461	3140712	OwlSpecificCNEE_1026
chr23_part1	3340238	3340632	OwlSpecificCNEE_1027
chr23_part1	3376421	3376868	OwlSpecificCNEE_1028
chr23_part1	3394153	3394474	OwlSpecificCNEE_1029
chr23_part1	3621803	3622191	OwlSpecificCNEE_1030
chr23_part1	3654402	3654790	OwlSpecificCNEE_1031
chr23_part1	4451067	4451391	OwlSpecificCNEE_1032
chr23_part1	5357273	5357591	OwlSpecificCNEE_1033
chr23_part1	5438483	5438921	OwlSpecificCNEE_1034
chr23_part1	5482242	5482550	OwlSpecificCNEE_1035
chr23_part1	5503150	5503700	OwlSpecificCNEE_1036
chr23_part1	5505618	5505996	OwlSpecificCNEE_1037
chr23_part1	5512175	5512436	OwlSpecificCNEE_1038
chr23_part1	5525454	5525947	OwlSpecificCNEE_1039
chr23_part1	5530878	5531216	OwlSpecificCNEE_1040
chr23_part2	28403	28674	OwlSpecificCNEE_1041
chr23_part2	319868	320146	OwlSpecificCNEE_1042
chr23_part2	331287	331530	OwlSpecificCNEE_1043
chr23_part2	351437	351749	OwlSpecificCNEE_1044
chr23_part2	779330	779607	OwlSpecificCNEE_1045
chr23_part2	957537	957820	OwlSpecificCNEE_1046
chr23_part2	1064300	1064741	OwlSpecificCNEE_1047
chr23_part2	1319465	1319721	OwlSpecificCNEE_1048
chr23_part2	1388344	1389068	OwlSpecificCNEE_1049
chr24_part1	729381	729780	OwlSpecificCNEE_1050
chr24_part1	734413	734785	OwlSpecificCNEE_1051
chr24_part1	836055	836358	OwlSpecificCNEE_1052
chr24_part1	1007104	1007368	OwlSpecificCNEE_1053
chr24_part1	1214052	1214429	OwlSpecificCNEE_1054
chr24_part1	2075306	2076068	OwlSpecificCNEE_1055
chr24_part1	2122030	2122362	OwlSpecificCNEE_1056
chr24_part1	2502016	2502221	OwlSpecificCNEE_1057
chr24_part1	2838997	2839343	OwlSpecificCNEE_1058
chr24_part1	3153596	3153915	OwlSpecificCNEE_1059
chr24_part1	3958910	3959330	OwlSpecificCNEE_1060
chr24_part1	4189986	4190337	OwlSpecificCNEE_1061
chr24_part1	4199409	4199717	OwlSpecificCNEE_1062
chr24_part1	4244082	4244332	OwlSpecificCNEE_1063
chr24_part1	4401591	4401868	OwlSpecificCNEE_1064
chr24_part1	4408137	4408420	OwlSpecificCNEE_1065
chr24_part1	4716719	4717560	OwlSpecificCNEE_1066
chr24_part1	4749179	4749451	OwlSpecificCNEE_1067
chr24_part1	5217959	5218271	OwlSpecificCNEE_1068
chr24_part2	55348	55599	OwlSpecificCNEE_1069
chr25_part1	692751	693045	OwlSpecificCNEE_1070
chr25_part1	697100	697320	OwlSpecificCNEE_1071
chr25_part1	750378	750595	OwlSpecificCNEE_1072
chr25_part1	1116591	1116913	OwlSpecificCNEE_1073
chr25_part1	1136498	1136998	OwlSpecificCNEE_1074
chr25_part1	1283137	1283413	OwlSpecificCNEE_1075
chr25_part2	38469	38752	OwlSpecificCNEE_1076
chr25_part2	148923	149172	OwlSpecificCNEE_1077
chr26_part1	71762	72128	OwlSpecificCNEE_1078
chr26_part1	416026	416317	OwlSpecificCNEE_1079
chr26_part1	497544	497763	OwlSpecificCNEE_1080
chr26_part1	545799	546069	OwlSpecificCNEE_1081
chr26_part1	997212	997479	OwlSpecificCNEE_1082
chr26_part1	1051620	1051845	OwlSpecificCNEE_1083
chr26_part1	1075011	1075326	OwlSpecificCNEE_1084
chr26_part1	1251761	1252034	OwlSpecificCNEE_1085
chr26_part1	1314697	1315031	OwlSpecificCNEE_1086
chr26_part1	1425427	1425708	OwlSpecificCNEE_1087
chr26_part1	1794767	1795041	OwlSpecificCNEE_1088
chr26_part1	2134815	2135076	OwlSpecificCNEE_1089
chr26_part1	3184317	3184832	OwlSpecificCNEE_1090
chr26_part1	3253614	3254618	OwlSpecificCNEE_1091
chr26_part1	3256075	3256775	OwlSpecificCNEE_1092
chr26_part1	3321076	3321368	OwlSpecificCNEE_1093
chr26_part2	28967	29339	OwlSpecificCNEE_1094
chr26_part2	380837	381392	OwlSpecificCNEE_1095
chr26_part2	909060	909331	OwlSpecificCNEE_1096
chr26_part2	1380584	1380988	OwlSpecificCNEE_1097
chr26_part2	2265062	2265286	OwlSpecificCNEE_1098
chr26_part2	2469360	2469659	OwlSpecificCNEE_1099
chr26_part2	2629782	2630198	OwlSpecificCNEE_1100
chr26_part2	2636772	2636994	OwlSpecificCNEE_1101
chr26_part2	2654783	2655042	OwlSpecificCNEE_1102
chr26_part2	2709370	2709644	OwlSpecificCNEE_1103
chr26_part2	3320064	3320518	OwlSpecificCNEE_1104
chr26_part2	3328688	3329090	OwlSpecificCNEE_1105
chr26_part2	3331488	3332218	OwlSpecificCNEE_1106
chr26_part2	3338983	3339409	OwlSpecificCNEE_1107
chr26_part2	3341654	3341923	OwlSpecificCNEE_1108
chr26_part2	3347160	3347527	OwlSpecificCNEE_1109
chr26_part2	3367263	3367647	OwlSpecificCNEE_1110
chr26_part2	3380242	3380740	OwlSpecificCNEE_1111
chr26_part2	3423795	3424036	OwlSpecificCNEE_1112
chr27_part1	828097	828439	OwlSpecificCNEE_1113
chr27_part1	1008886	1009208	OwlSpecificCNEE_1114
chr27_part1	1091288	1091521	OwlSpecificCNEE_1115
chr27_part1	1229805	1230044	OwlSpecificCNEE_1116
chr27_part1	1458667	1458937	OwlSpecificCNEE_1117
chr27_part1	1806561	1806904	OwlSpecificCNEE_1118
chr27_part1	1833560	1833917	OwlSpecificCNEE_1119
chr27_part1	1836235	1836553	OwlSpecificCNEE_1120
chr27_part1	1875605	1875949	OwlSpecificCNEE_1121
chr27_part1	1921174	1921399	OwlSpecificCNEE_1122
chr27_part1	1925178	1925424	OwlSpecificCNEE_1123
chr27_part1	2012612	2013049	OwlSpecificCNEE_1124
chr27_part1	2088024	2088265	OwlSpecificCNEE_1125
chr27_part1	2088744	2089252	OwlSpecificCNEE_1126
chr27_part1	2174574	2174924	OwlSpecificCNEE_1127
chr27_part1	2212283	2212722	OwlSpecificCNEE_1128
chr27_part1	2290356	2290620	OwlSpecificCNEE_1129
chr27_part1	2487865	2488142	OwlSpecificCNEE_1130
chr27_part1	2515058	2515304	OwlSpecificCNEE_1131
chr27_part1	2583606	2583918	OwlSpecificCNEE_1132
chr27_part1	2932970	2933333	OwlSpecificCNEE_1133
chr27_part1	2978570	2979157	OwlSpecificCNEE_1134
chr27_part1	3061756	3062169	OwlSpecificCNEE_1135
chr27_part1	3084936	3085202	OwlSpecificCNEE_1136
chr27_part1	4009832	4010195	OwlSpecificCNEE_1137
chr27_part1	4186539	4187151	OwlSpecificCNEE_1138
chr27_part1	4579838	4580250	OwlSpecificCNEE_1139
chr27_part1	4580854	4581325	OwlSpecificCNEE_1140
chr27_part1	4966200	4966566	OwlSpecificCNEE_1141
chr28_part1	39233	39685	OwlSpecificCNEE_1142
chr28_part1	273690	273952	OwlSpecificCNEE_1143
chr28_part1	389839	390154	OwlSpecificCNEE_1144
chr28_part1	449488	449735	OwlSpecificCNEE_1145
chr28_part1	598947	599403	OwlSpecificCNEE_1146
chr28_part1	696279	696579	OwlSpecificCNEE_1147
chr28_part1	1275740	1276084	OwlSpecificCNEE_1148
chr28_part1	1277340	1277615	OwlSpecificCNEE_1149
chr28_part1	1277801	1278147	OwlSpecificCNEE_1150
chr28_part1	1500430	1500881	OwlSpecificCNEE_1151
chr28_part1	1500972	1501476	OwlSpecificCNEE_1152
chr28_part1	1689055	1689367	OwlSpecificCNEE_1153
chr28_part1	1767434	1767959	OwlSpecificCNEE_1154
chr28_part1	2399630	2400076	OwlSpecificCNEE_1155
chr28_part1	2401129	2401408	OwlSpecificCNEE_1156
chr28_part1	2438972	2439366	OwlSpecificCNEE_1157
chr28_part1	2721044	2721568	OwlSpecificCNEE_1158
chr28_part2	71080	71394	OwlSpecificCNEE_1159
chr28_part2	454571	454932	OwlSpecificCNEE_1160
chr28_part2	759705	759972	OwlSpecificCNEE_1161
chr28_part2	1791061	1791354	OwlSpecificCNEE_1162
chr28_part2	1792190	1792679	OwlSpecificCNEE_1163
chr28_part3	12706	13101	OwlSpecificCNEE_1164
chr2_part1	1083424	1083882	OwlSpecificCNEE_1165
chr2_part1	2895611	2895857	OwlSpecificCNEE_1166
chr2_part1	4608605	4608855	OwlSpecificCNEE_1167
chr2_part1	6264390	6264623	OwlSpecificCNEE_1168
chr2_part1	8036073	8036343	OwlSpecificCNEE_1169
chr2_part1	8672864	8673311	OwlSpecificCNEE_1170
chr2_part1	9262661	9264209	OwlSpecificCNEE_1171
chr2_part1	9951932	9952243	OwlSpecificCNEE_1172
chr2_part1	12797633	12797863	OwlSpecificCNEE_1173
chr2_part1	14149408	14149659	OwlSpecificCNEE_1174
chr2_part1	14179237	14179623	OwlSpecificCNEE_1175
chr2_part1	15383746	15384021	OwlSpecificCNEE_1176
chr2_part1	15444962	15445539	OwlSpecificCNEE_1177
chr2_part1	15758437	15759036	OwlSpecificCNEE_1178
chr2_part1	15759405	15759927	OwlSpecificCNEE_1179
chr2_part1	15760593	15760992	OwlSpecificCNEE_1180
chr2_part1	16245113	16245668	OwlSpecificCNEE_1181
chr2_part1	16287131	16287348	OwlSpecificCNEE_1182
chr2_part1	16288538	16288792	OwlSpecificCNEE_1183
chr2_part1	16436227	16436748	OwlSpecificCNEE_1184
chr2_part1	16515818	16516587	OwlSpecificCNEE_1185
chr2_part1	16517051	16517279	OwlSpecificCNEE_1186
chr2_part1	16530975	16531348	OwlSpecificCNEE_1187
chr2_part1	16604522	16604744	OwlSpecificCNEE_1188
chr2_part1	16610842	16611274	OwlSpecificCNEE_1189
chr2_part1	16611743	16612083	OwlSpecificCNEE_1190
chr2_part1	16617274	16617540	OwlSpecificCNEE_1191
chr2_part1	16618289	16618652	OwlSpecificCNEE_1192
chr2_part1	16757868	16758217	OwlSpecificCNEE_1193
chr2_part1	16759717	16760069	OwlSpecificCNEE_1194
chr2_part1	16760265	16760640	OwlSpecificCNEE_1195
chr2_part1	16768739	16769240	OwlSpecificCNEE_1196
chr2_part1	16817387	16818350	OwlSpecificCNEE_1197
chr2_part1	16827571	16828043	OwlSpecificCNEE_1198
chr2_part1	16833854	16834258	OwlSpecificCNEE_1199
chr2_part1	17079890	17080131	OwlSpecificCNEE_1200
chr2_part1	17168300	17169736	OwlSpecificCNEE_1201
chr2_part1	17170303	17170693	OwlSpecificCNEE_1202
chr2_part1	17343711	17343979	OwlSpecificCNEE_1203
chr2_part1	18294358	18294808	OwlSpecificCNEE_1204
chr2_part1	18350210	18350924	OwlSpecificCNEE_1205
chr2_part1	18351151	18351803	OwlSpecificCNEE_1206
chr2_part1	19057194	19058982	OwlSpecificCNEE_1207
chr2_part1	19083531	19083782	OwlSpecificCNEE_1208
chr2_part1	19263587	19264810	OwlSpecificCNEE_1209
chr2_part1	19359886	19360369	OwlSpecificCNEE_1210
chr2_part1	20043500	20043829	OwlSpecificCNEE_1211
chr2_part1	20043899	20044270	OwlSpecificCNEE_1212
chr2_part1	20137282	20138124	OwlSpecificCNEE_1213
chr2_part1	21129561	21129928	OwlSpecificCNEE_1214
chr2_part1	22502436	22503060	OwlSpecificCNEE_1215
chr2_part1	25114989	25115361	OwlSpecificCNEE_1216
chr2_part1	25115607	25116458	OwlSpecificCNEE_1217
chr2_part1	25735470	25735968	OwlSpecificCNEE_1218
chr2_part1	26067695	26068127	OwlSpecificCNEE_1219
chr2_part1	27816656	27817253	OwlSpecificCNEE_1220
chr2_part1	28414397	28414826	OwlSpecificCNEE_1221
chr2_part1	28420331	28420990	OwlSpecificCNEE_1222
chr2_part1	28453646	28453996	OwlSpecificCNEE_1223
chr2_part1	28463983	28464626	OwlSpecificCNEE_1224
chr2_part1	30076435	30077236	OwlSpecificCNEE_1225
chr2_part1	31009825	31010162	OwlSpecificCNEE_1226
chr2_part1	33059602	33060218	OwlSpecificCNEE_1227
chr2_part1	33060369	33060969	OwlSpecificCNEE_1228
chr2_part1	33064806	33065125	OwlSpecificCNEE_1229
chr2_part1	33198024	33198524	OwlSpecificCNEE_1230
chr2_part1	33407678	33408610	OwlSpecificCNEE_1231
chr2_part1	33481475	33481768	OwlSpecificCNEE_1232
chr2_part1	34318613	34319333	OwlSpecificCNEE_1233
chr2_part1	35276758	35277426	OwlSpecificCNEE_1234
chr2_part1	35647430	35648255	OwlSpecificCNEE_1235
chr2_part1	36597951	36598381	OwlSpecificCNEE_1236
chr2_part1	37191304	37192802	OwlSpecificCNEE_1237
chr2_part1	37256716	37257030	OwlSpecificCNEE_1238
chr2_part1	37257783	37258134	OwlSpecificCNEE_1239
chr2_part1	37381107	37381452	OwlSpecificCNEE_1240
chr2_part1	37460113	37461376	OwlSpecificCNEE_1241
chr2_part1	37673068	37673787	OwlSpecificCNEE_1242
chr2_part1	38852576	38853224	OwlSpecificCNEE_1243
chr2_part1	38889712	38890340	OwlSpecificCNEE_1244
chr2_part1	40022093	40022517	OwlSpecificCNEE_1245
chr2_part1	40639759	40640494	OwlSpecificCNEE_1246
chr2_part1	41495840	41496273	OwlSpecificCNEE_1247
chr2_part1	41497284	41497550	OwlSpecificCNEE_1248
chr2_part1	41711001	41711911	OwlSpecificCNEE_1249
chr2_part1	41712383	41712732	OwlSpecificCNEE_1250
chr2_part1	42095896	42097291	OwlSpecificCNEE_1251
chr2_part1	42105931	42107780	OwlSpecificCNEE_1252
chr2_part1	42212654	42212894	OwlSpecificCNEE_1253
chr2_part1	43255123	43255378	OwlSpecificCNEE_1254
chr2_part1	43332757	43333612	OwlSpecificCNEE_1255
chr2_part1	43778370	43778648	OwlSpecificCNEE_1256
chr2_part1	44263771	44264129	OwlSpecificCNEE_1257
chr2_part1	44349117	44349570	OwlSpecificCNEE_1258
chr2_part1	44387055	44387496	OwlSpecificCNEE_1259
chr2_part1	45935767	45936373	OwlSpecificCNEE_1260
chr2_part1	45936554	45937449	OwlSpecificCNEE_1261
chr2_part1	46246904	46247603	OwlSpecificCNEE_1262
chr2_part1	46531570	46531907	OwlSpecificCNEE_1263
chr2_part1	46987691	46988094	OwlSpecificCNEE_1264
chr2_part1	50972515	50973058	OwlSpecificCNEE_1265
chr2_part1	51144691	51145091	OwlSpecificCNEE_1266
chr2_part1	51145607	51145955	OwlSpecificCNEE_1267
chr2_part1	52041257	52041890	OwlSpecificCNEE_1268
chr2_part1	54302461	54302947	OwlSpecificCNEE_1269
chr2_part1	55535748	55536671	OwlSpecificCNEE_1270
chr2_part1	55853685	55854193	OwlSpecificCNEE_1271
chr2_part1	56021893	56022230	OwlSpecificCNEE_1272
chr2_part1	56056485	56056793	OwlSpecificCNEE_1273
chr2_part1	56059241	56059504	OwlSpecificCNEE_1274
chr2_part1	56592637	56593052	OwlSpecificCNEE_1275
chr2_part1	56878709	56879070	OwlSpecificCNEE_1276
chr2_part1	57173345	57173826	OwlSpecificCNEE_1277
chr2_part1	58109546	58110722	OwlSpecificCNEE_1278
chr2_part1	58221943	58222470	OwlSpecificCNEE_1279
chr2_part1	58936104	58936559	OwlSpecificCNEE_1280
chr2_part1	59599197	59599598	OwlSpecificCNEE_1281
chr2_part1	59642825	59643210	OwlSpecificCNEE_1282
chr2_part1	59650677	59651200	OwlSpecificCNEE_1283
chr2_part1	59654677	59654992	OwlSpecificCNEE_1284
chr2_part1	59694790	59695284	OwlSpecificCNEE_1285
chr2_part1	59696117	59696470	OwlSpecificCNEE_1286
chr2_part1	59776786	59777063	OwlSpecificCNEE_1287
chr2_part1	60040003	60040280	OwlSpecificCNEE_1288
chr2_part1	61571748	61572098	OwlSpecificCNEE_1289
chr2_part1	64012445	64012844	OwlSpecificCNEE_1290
chr2_part1	64557013	64557334	OwlSpecificCNEE_1291
chr2_part1	64861277	64861489	OwlSpecificCNEE_1292
chr2_part1	64903512	64903797	OwlSpecificCNEE_1293
chr2_part1	74058625	74059196	OwlSpecificCNEE_1294
chr2_part1	77970166	77971832	OwlSpecificCNEE_1295
chr2_part1	78115449	78115955	OwlSpecificCNEE_1296
chr2_part1	79248234	79248454	OwlSpecificCNEE_1297
chr2_part1	84554430	84554661	OwlSpecificCNEE_1298
chr2_part1	87548343	87548624	OwlSpecificCNEE_1299
chr2_part1	87548695	87549149	OwlSpecificCNEE_1300
chr2_part1	89632138	89632493	OwlSpecificCNEE_1301
chr2_part1	89639236	89639623	OwlSpecificCNEE_1302
chr2_part1	90389427	90389986	OwlSpecificCNEE_1303
chr2_part1	91145425	91146555	OwlSpecificCNEE_1304
chr2_part1	97043938	97044151	OwlSpecificCNEE_1305
chr2_part1	98226397	98226769	OwlSpecificCNEE_1306
chr2_part1	98495949	98496684	OwlSpecificCNEE_1307
chr2_part1	98694844	98695514	OwlSpecificCNEE_1308
chr2_part1	98766460	98767195	OwlSpecificCNEE_1309
chr2_part1	98998825	98999348	OwlSpecificCNEE_1310
chr2_part1	99322341	99322544	OwlSpecificCNEE_1311
chr2_part1	100519085	100519598	OwlSpecificCNEE_1312
chr2_part1	101012338	101012861	OwlSpecificCNEE_1313
chr2_part1	101020167	101020455	OwlSpecificCNEE_1314
chr2_part1	104462568	104463043	OwlSpecificCNEE_1315
chr2_part1	104694467	104694935	OwlSpecificCNEE_1316
chr2_part1	104871529	104871870	OwlSpecificCNEE_1317
chr2_part1	107386266	107386865	OwlSpecificCNEE_1318
chr2_part1	107388288	107388659	OwlSpecificCNEE_1319
chr2_part1	107513216	107513910	OwlSpecificCNEE_1320
chr2_part1	107532981	107533323	OwlSpecificCNEE_1321
chr2_part1	107909347	107909996	OwlSpecificCNEE_1322
chr2_part1	108420221	108420519	OwlSpecificCNEE_1323
chr2_part1	110654772	110655144	OwlSpecificCNEE_1324
chr2_part1	110686692	110687776	OwlSpecificCNEE_1325
chr2_part1	110767944	110768559	OwlSpecificCNEE_1326
chr2_part1	110857074	110857325	OwlSpecificCNEE_1327
chr2_part1	111074625	111075079	OwlSpecificCNEE_1328
chr2_part1	111651423	111651638	OwlSpecificCNEE_1329
chr2_part1	112232304	112232683	OwlSpecificCNEE_1330
chr2_part1	112246982	112247834	OwlSpecificCNEE_1331
chr2_part1	112508854	112509519	OwlSpecificCNEE_1332
chr2_part1	114106077	114106414	OwlSpecificCNEE_1333
chr2_part1	116275293	116275777	OwlSpecificCNEE_1334
chr2_part1	116439947	116440353	OwlSpecificCNEE_1335
chr2_part1	116891790	116892207	OwlSpecificCNEE_1336
chr2_part1	116979609	116980175	OwlSpecificCNEE_1337
chr2_part1	117942739	117942969	OwlSpecificCNEE_1338
chr2_part1	118180618	118182100	OwlSpecificCNEE_1339
chr2_part1	118182967	118183282	OwlSpecificCNEE_1340
chr2_part1	118623815	118624226	OwlSpecificCNEE_1341
chr2_part1	118996264	118996632	OwlSpecificCNEE_1342
chr2_part1	119724663	119725236	OwlSpecificCNEE_1343
chr2_part1	119867577	119868067	OwlSpecificCNEE_1344
chr2_part1	119869313	119869905	OwlSpecificCNEE_1345
chr2_part1	120951376	120951823	OwlSpecificCNEE_1346
chr2_part1	120974877	120975187	OwlSpecificCNEE_1347
chr2_part1	121278283	121278788	OwlSpecificCNEE_1348
chr2_part1	121806946	121807280	OwlSpecificCNEE_1349
chr2_part1	122444677	122444934	OwlSpecificCNEE_1350
chr2_part1	122485967	122486299	OwlSpecificCNEE_1351
chr2_part1	122818248	122818579	OwlSpecificCNEE_1352
chr2_part1	122819685	122819928	OwlSpecificCNEE_1353
chr2_part1	125827971	125828280	OwlSpecificCNEE_1354
chr2_part1	127015610	127015927	OwlSpecificCNEE_1355
chr2_part1	127016620	127016998	OwlSpecificCNEE_1356
chr2_part1	127452658	127453147	OwlSpecificCNEE_1357
chr2_part1	127590340	127590641	OwlSpecificCNEE_1358
chr2_part1	127593219	127593695	OwlSpecificCNEE_1359
chr2_part1	127637546	127637778	OwlSpecificCNEE_1360
chr2_part1	127793855	127794097	OwlSpecificCNEE_1361
chr2_part1	128790055	128790370	OwlSpecificCNEE_1362
chr2_part1	129794198	129794940	OwlSpecificCNEE_1363
chr2_part1	130051006	130051278	OwlSpecificCNEE_1364
chr2_part1	130342541	130342850	OwlSpecificCNEE_1365
chr2_part1	131229888	131230332	OwlSpecificCNEE_1366
chr2_part1	131379362	131379696	OwlSpecificCNEE_1367
chr2_part1	131380771	131381109	OwlSpecificCNEE_1368
chr2_part1	132803754	132803990	OwlSpecificCNEE_1369
chr2_part1	132804134	132804567	OwlSpecificCNEE_1370
chr2_part1	133232184	133232707	OwlSpecificCNEE_1371
chr2_part1	133312856	133313297	OwlSpecificCNEE_1372
chr2_part1	136365697	136366045	OwlSpecificCNEE_1373
chr2_part1	137872544	137873800	OwlSpecificCNEE_1374
chr2_part1	139050064	139050492	OwlSpecificCNEE_1375
chr2_part1	139107165	139107509	OwlSpecificCNEE_1376
chr2_part1	141200370	141201245	OwlSpecificCNEE_1377
chr2_part1	143957595	143958439	OwlSpecificCNEE_1378
chr2_part1	144331107	144331473	OwlSpecificCNEE_1379
chr2_part1	145266123	145266401	OwlSpecificCNEE_1380
chr2_part1	145306060	145306614	OwlSpecificCNEE_1381
chr2_part1	148801114	148801365	OwlSpecificCNEE_1382
chr2_part1	149507799	149508220	OwlSpecificCNEE_1383
chr2_part1	149508738	149509192	OwlSpecificCNEE_1384
chr2_part1	152567185	152567548	OwlSpecificCNEE_1385
chr2_part2	541235	541496	OwlSpecificCNEE_1386
chr2_part2	551770	552000	OwlSpecificCNEE_1387
chr2_part2	605688	606008	OwlSpecificCNEE_1388
chr2_part2	823124	823369	OwlSpecificCNEE_1389
chr2_part2	2952999	2953474	OwlSpecificCNEE_1390
chr2_part2	2973779	2974107	OwlSpecificCNEE_1391
chr2_part2	5618331	5618672	OwlSpecificCNEE_1392
chr2_part2	5855311	5856026	OwlSpecificCNEE_1393
chr2_part2	6967033	6967273	OwlSpecificCNEE_1394
chr2_part2	7043929	7044437	OwlSpecificCNEE_1395
chr2_part2	7773465	7774023	OwlSpecificCNEE_1396
chr2_part2	7776642	7776884	OwlSpecificCNEE_1397
chr2_part2	7849632	7850022	OwlSpecificCNEE_1398
chr2_part2	8238432	8238808	OwlSpecificCNEE_1399
chr2_part2	8304480	8304837	OwlSpecificCNEE_1400
chr2_part2	9103250	9103514	OwlSpecificCNEE_1401
chr2_part2	9128239	9128531	OwlSpecificCNEE_1402
chr2_part2	9736657	9737288	OwlSpecificCNEE_1403
chr2_part2	10061608	10062546	OwlSpecificCNEE_1404
chr2_part2	10197653	10197907	OwlSpecificCNEE_1405
chr3_part1	509400	509705	OwlSpecificCNEE_1406
chr3_part1	1439383	1439752	OwlSpecificCNEE_1407
chr3_part1	1516517	1516766	OwlSpecificCNEE_1408
chr3_part1	1549701	1550084	OwlSpecificCNEE_1409
chr3_part1	1555232	1555498	OwlSpecificCNEE_1410
chr3_part1	1958265	1958519	OwlSpecificCNEE_1411
chr3_part1	2664802	2665027	OwlSpecificCNEE_1412
chr3_part1	4603094	4603629	OwlSpecificCNEE_1413
chr3_part1	5457143	5457501	OwlSpecificCNEE_1414
chr3_part1	5535651	5536244	OwlSpecificCNEE_1415
chr3_part1	5767578	5767920	OwlSpecificCNEE_1416
chr3_part1	6102134	6102414	OwlSpecificCNEE_1417
chr3_part1	7993540	7994146	OwlSpecificCNEE_1418
chr3_part1	7995289	7995688	OwlSpecificCNEE_1419
chr3_part1	11656288	11656640	OwlSpecificCNEE_1420
chr3_part1	12179367	12179583	OwlSpecificCNEE_1421
chr3_part1	13204637	13204919	OwlSpecificCNEE_1422
chr3_part1	14737634	14738534	OwlSpecificCNEE_1423
chr3_part1	16737724	16738154	OwlSpecificCNEE_1424
chr3_part1	17108102	17108599	OwlSpecificCNEE_1425
chr3_part1	17625672	17626132	OwlSpecificCNEE_1426
chr3_part1	19864644	19865006	OwlSpecificCNEE_1427
chr3_part1	20098935	20099196	OwlSpecificCNEE_1428
chr3_part1	22277915	22278191	OwlSpecificCNEE_1429
chr3_part1	23507654	23507940	OwlSpecificCNEE_1430
chr3_part1	24686167	24686500	OwlSpecificCNEE_1431
chr3_part1	31137504	31137769	OwlSpecificCNEE_1432
chr3_part1	31181377	31181667	OwlSpecificCNEE_1433
chr3_part1	31658239	31658716	OwlSpecificCNEE_1434
chr3_part1	33108495	33109564	OwlSpecificCNEE_1435
chr3_part1	34553987	34554253	OwlSpecificCNEE_1436
chr3_part1	34669611	34669945	OwlSpecificCNEE_1437
chr3_part1	34670163	34670596	OwlSpecificCNEE_1438
chr3_part1	35777887	35778387	OwlSpecificCNEE_1439
chr3_part1	35907955	35908478	OwlSpecificCNEE_1440
chr3_part1	38444511	38444741	OwlSpecificCNEE_1441
chr3_part1	38709740	38710448	OwlSpecificCNEE_1442
chr3_part1	39289212	39290181	OwlSpecificCNEE_1443
chr3_part1	39659362	39660114	OwlSpecificCNEE_1444
chr3_part1	40504377	40504925	OwlSpecificCNEE_1445
chr3_part1	40506736	40507010	OwlSpecificCNEE_1446
chr3_part1	40507912	40508205	OwlSpecificCNEE_1447
chr3_part1	40793160	40793495	OwlSpecificCNEE_1448
chr3_part1	40963704	40963968	OwlSpecificCNEE_1449
chr3_part1	43806939	43807533	OwlSpecificCNEE_1450
chr3_part1	44065351	44065593	OwlSpecificCNEE_1451
chr3_part1	44306422	44306818	OwlSpecificCNEE_1452
chr3_part1	44377171	44377559	OwlSpecificCNEE_1453
chr3_part1	44529551	44529925	OwlSpecificCNEE_1454
chr3_part1	44530182	44530728	OwlSpecificCNEE_1455
chr3_part1	44531220	44531446	OwlSpecificCNEE_1456
chr3_part1	45430361	45430643	OwlSpecificCNEE_1457
chr3_part1	46335376	46335834	OwlSpecificCNEE_1458
chr3_part1	48070419	48070641	OwlSpecificCNEE_1459
chr3_part1	49103200	49103409	OwlSpecificCNEE_1460
chr3_part1	49234166	49234683	OwlSpecificCNEE_1461
chr3_part1	49603054	49603434	OwlSpecificCNEE_1462
chr3_part1	49648563	49648862	OwlSpecificCNEE_1463
chr3_part1	49716242	49716589	OwlSpecificCNEE_1464
chr3_part1	50771481	50771866	OwlSpecificCNEE_1465
chr3_part1	51102230	51102999	OwlSpecificCNEE_1466
chr3_part1	52506392	52507232	OwlSpecificCNEE_1467
chr3_part1	58714514	58714978	OwlSpecificCNEE_1468
chr3_part1	59003263	59004064	OwlSpecificCNEE_1469
chr3_part1	61448375	61448639	OwlSpecificCNEE_1470
chr3_part1	61809783	61810306	OwlSpecificCNEE_1471
chr3_part1	62028411	62028837	OwlSpecificCNEE_1472
chr3_part1	65767499	65767799	OwlSpecificCNEE_1473
chr3_part1	67046359	67046646	OwlSpecificCNEE_1474
chr3_part1	67587170	67587465	OwlSpecificCNEE_1475
chr3_part1	68137094	68137486	OwlSpecificCNEE_1476
chr3_part1	68408754	68409245	OwlSpecificCNEE_1477
chr3_part1	69291209	69291755	OwlSpecificCNEE_1478
chr3_part1	70962983	70964398	OwlSpecificCNEE_1479
chr3_part1	71925167	71925442	OwlSpecificCNEE_1480
chr3_part1	75149386	75149772	OwlSpecificCNEE_1481
chr3_part1	75696421	75696741	OwlSpecificCNEE_1482
chr3_part1	76371219	76371842	OwlSpecificCNEE_1483
chr3_part1	77123006	77123324	OwlSpecificCNEE_1484
chr3_part1	77787279	77788160	OwlSpecificCNEE_1485
chr3_part1	79040160	79040474	OwlSpecificCNEE_1486
chr3_part1	79090929	79091185	OwlSpecificCNEE_1487
chr3_part1	79285320	79285735	OwlSpecificCNEE_1488
chr3_part1	79314019	79314367	OwlSpecificCNEE_1489
chr3_part1	80449203	80449483	OwlSpecificCNEE_1490
chr3_part1	80450964	80451223	OwlSpecificCNEE_1491
chr3_part1	80451286	80451525	OwlSpecificCNEE_1492
chr3_part1	80974980	80975585	OwlSpecificCNEE_1493
chr3_part1	81975650	81975975	OwlSpecificCNEE_1494
chr3_part1	81977219	81977504	OwlSpecificCNEE_1495
chr3_part1	82020915	82021239	OwlSpecificCNEE_1496
chr3_part1	82184298	82185168	OwlSpecificCNEE_1497
chr3_part1	84524801	84525128	OwlSpecificCNEE_1498
chr3_part1	85718040	85718384	OwlSpecificCNEE_1499
chr3_part1	86004409	86004919	OwlSpecificCNEE_1500
chr3_part1	86021654	86022589	OwlSpecificCNEE_1501
chr3_part1	86022647	86023369	OwlSpecificCNEE_1502
chr3_part1	86221673	86222227	OwlSpecificCNEE_1503
chr3_part1	86638924	86639270	OwlSpecificCNEE_1504
chr3_part1	90231770	90232084	OwlSpecificCNEE_1505
chr3_part1	90260031	90260408	OwlSpecificCNEE_1506
chr3_part1	91932864	91933119	OwlSpecificCNEE_1507
chr3_part1	94179248	94179634	OwlSpecificCNEE_1508
chr3_part1	94219823	94220123	OwlSpecificCNEE_1509
chr3_part1	94221028	94221368	OwlSpecificCNEE_1510
chr3_part1	95474157	95474617	OwlSpecificCNEE_1511
chr3_part1	96295119	96296224	OwlSpecificCNEE_1512
chr3_part1	96586324	96587295	OwlSpecificCNEE_1513
chr3_part1	96770242	96770555	OwlSpecificCNEE_1514
chr3_part1	96831718	96832210	OwlSpecificCNEE_1515
chr3_part1	97125678	97126277	OwlSpecificCNEE_1516
chr3_part1	98478478	98478718	OwlSpecificCNEE_1517
chr3_part1	99166493	99167066	OwlSpecificCNEE_1518
chr3_part1	99592154	99592461	OwlSpecificCNEE_1519
chr3_part1	100080452	100081158	OwlSpecificCNEE_1520
chr3_part1	100479030	100479305	OwlSpecificCNEE_1521
chr3_part1	101062759	101062993	OwlSpecificCNEE_1522
chr3_part1	101191262	101191536	OwlSpecificCNEE_1523
chr3_part1	102227446	102227761	OwlSpecificCNEE_1524
chr3_part1	103035830	103036233	OwlSpecificCNEE_1525
chr3_part1	103289333	103290530	OwlSpecificCNEE_1526
chr3_part1	103304061	103304495	OwlSpecificCNEE_1527
chr3_part1	104083657	104083992	OwlSpecificCNEE_1528
chr3_part1	104084585	104085331	OwlSpecificCNEE_1529
chr3_part1	105252550	105252775	OwlSpecificCNEE_1530
chr3_part1	105321850	105322610	OwlSpecificCNEE_1531
chr3_part1	105574871	105575407	OwlSpecificCNEE_1532
chr3_part1	105918372	105918785	OwlSpecificCNEE_1533
chr3_part1	106295364	106295760	OwlSpecificCNEE_1534
chr3_part1	107980191	107980646	OwlSpecificCNEE_1535
chr3_part1	108306291	108306564	OwlSpecificCNEE_1536
chr3_part1	108824259	108824703	OwlSpecificCNEE_1537
chr3_part1	108826146	108826632	OwlSpecificCNEE_1538
chr3_part1	109187069	109187388	OwlSpecificCNEE_1539
chr3_part1	110090906	110091192	OwlSpecificCNEE_1540
chr3_part1	110697475	110697720	OwlSpecificCNEE_1541
chr3_part1	110963563	110963806	OwlSpecificCNEE_1542
chr3_part1	111746876	111747302	OwlSpecificCNEE_1543
chr3_part1	111772973	111773480	OwlSpecificCNEE_1544
chr3_part1	112018170	112018460	OwlSpecificCNEE_1545
chr3_part1	112115442	112115866	OwlSpecificCNEE_1546
chr3_part1	112341023	112341429	OwlSpecificCNEE_1547
chr3_part1	113379721	113379944	OwlSpecificCNEE_1548
chr3_part1	114471185	114472035	OwlSpecificCNEE_1549
chr3_part1	114963829	114964275	OwlSpecificCNEE_1550
chr3_part1	114974053	114974528	OwlSpecificCNEE_1551
chr3_part1	115291870	115292120	OwlSpecificCNEE_1552
chr3_part1	115570530	115570939	OwlSpecificCNEE_1553
chr3_part1	115580276	115581167	OwlSpecificCNEE_1554
chr3_part1	115596101	115596478	OwlSpecificCNEE_1555
chr3_part1	115802959	115803506	OwlSpecificCNEE_1556
chr3_part1	116081398	116081739	OwlSpecificCNEE_1557
chr3_part1	116123651	116123907	OwlSpecificCNEE_1558
chr3_part1	116124319	116125075	OwlSpecificCNEE_1559
chr3_part1	116140076	116140401	OwlSpecificCNEE_1560
chr3_part1	116173905	116174218	OwlSpecificCNEE_1561
chr3_part1	116469558	116470028	OwlSpecificCNEE_1562
chr3_part1	116614308	116614963	OwlSpecificCNEE_1563
chr3_part1	117964952	117965216	OwlSpecificCNEE_1564
chr3_part1	118228201	118228697	OwlSpecificCNEE_1565
chr3_part1	118683471	118684692	OwlSpecificCNEE_1566
chr3_part1	118705611	118705904	OwlSpecificCNEE_1567
chr3_part1	118959123	118959521	OwlSpecificCNEE_1568
chr3_part1	119501312	119501530	OwlSpecificCNEE_1569
chr3_part1	121506953	121507500	OwlSpecificCNEE_1570
chr3_part1	121913070	121913361	OwlSpecificCNEE_1571
chr3_part1	122098650	122098967	OwlSpecificCNEE_1572
chr3_part1	122185826	122186141	OwlSpecificCNEE_1573
chr3_part1	122380361	122380733	OwlSpecificCNEE_1574
chr3_part1	122690505	122690902	OwlSpecificCNEE_1575
chr3_part1	122864804	122865089	OwlSpecificCNEE_1576
chr3_part1	123146818	123147126	OwlSpecificCNEE_1577
chr3_part1	123724554	123724872	OwlSpecificCNEE_1578
chr3_part1	123753239	123753508	OwlSpecificCNEE_1579
chr3_part1	123760094	123760399	OwlSpecificCNEE_1580
chr3_part1	124686151	124686744	OwlSpecificCNEE_1581
chr4_part1	132762	133047	OwlSpecificCNEE_1582
chr4_part1	550397	550713	OwlSpecificCNEE_1583
chr4_part1	609635	609854	OwlSpecificCNEE_1584
chr4_part1	693555	693828	OwlSpecificCNEE_1585
chr4_part1	791910	792177	OwlSpecificCNEE_1586
chr4_part1	870013	870310	OwlSpecificCNEE_1587
chr4_part1	877182	877465	OwlSpecificCNEE_1588
chr4_part1	1289899	1290119	OwlSpecificCNEE_1589
chr4_part1	1625883	1626199	OwlSpecificCNEE_1590
chr4_part1	1628823	1629176	OwlSpecificCNEE_1591
chr4_part1	1918444	1918777	OwlSpecificCNEE_1592
chr4_part1	3729968	3730988	OwlSpecificCNEE_1593
chr4_part1	5452587	5453043	OwlSpecificCNEE_1594
chr4_part1	5750418	5750828	OwlSpecificCNEE_1595
chr4_part1	6157542	6157781	OwlSpecificCNEE_1596
chr4_part1	6402830	6403313	OwlSpecificCNEE_1597
chr4_part1	6774436	6775562	OwlSpecificCNEE_1598
chr4_part1	7070766	7071262	OwlSpecificCNEE_1599
chr4_part1	7242808	7243097	OwlSpecificCNEE_1600
chr4_part1	8230361	8230617	OwlSpecificCNEE_1601
chr4_part1	8285927	8286275	OwlSpecificCNEE_1602
chr4_part1	8558184	8558432	OwlSpecificCNEE_1603
chr4_part1	12154823	12155154	OwlSpecificCNEE_1604
chr4_part1	12245489	12246030	OwlSpecificCNEE_1605
chr4_part1	12982236	12983120	OwlSpecificCNEE_1606
chr4_part1	13477362	13478035	OwlSpecificCNEE_1607
chr4_part1	14004025	14004465	OwlSpecificCNEE_1608
chr4_part1	15030030	15030507	OwlSpecificCNEE_1609
chr4_part1	15503166	15503614	OwlSpecificCNEE_1610
chr4_part1	15636351	15637614	OwlSpecificCNEE_1611
chr4_part1	17698228	17698539	OwlSpecificCNEE_1612
chr4_part1	18817724	18818009	OwlSpecificCNEE_1613
chr4_part1	18829843	18830193	OwlSpecificCNEE_1614
chr4_part1	18850286	18850547	OwlSpecificCNEE_1615
chr4_part1	18854111	18854386	OwlSpecificCNEE_1616
chr4_part1	18862312	18862652	OwlSpecificCNEE_1617
chr4_part1	18917607	18918005	OwlSpecificCNEE_1618
chr4_part1	18920352	18920564	OwlSpecificCNEE_1619
chr4_part1	19651006	19651539	OwlSpecificCNEE_1620
chr4_part1	19837390	19837715	OwlSpecificCNEE_1621
chr4_part1	25675793	25676238	OwlSpecificCNEE_1622
chr4_part1	25680000	25680430	OwlSpecificCNEE_1623
chr4_part1	25680466	25680842	OwlSpecificCNEE_1624
chr4_part1	25775103	25775529	OwlSpecificCNEE_1625
chr4_part1	26551959	26552272	OwlSpecificCNEE_1626
chr4_part1	29574367	29574679	OwlSpecificCNEE_1627
chr4_part1	30202549	30202963	OwlSpecificCNEE_1628
chr4_part1	30624718	30624951	OwlSpecificCNEE_1629
chr4_part1	30960928	30961277	OwlSpecificCNEE_1630
chr4_part1	32138948	32139192	OwlSpecificCNEE_1631
chr4_part1	34428473	34428748	OwlSpecificCNEE_1632
chr4_part1	34692572	34693493	OwlSpecificCNEE_1633
chr4_part1	34704735	34705496	OwlSpecificCNEE_1634
chr4_part1	34927287	34928087	OwlSpecificCNEE_1635
chr4_part1	35016639	35016957	OwlSpecificCNEE_1636
chr4_part1	35324372	35324751	OwlSpecificCNEE_1637
chr4_part2	1208840	1209145	OwlSpecificCNEE_1638
chr4_part2	3367151	3367703	OwlSpecificCNEE_1639
chr4_part2	9029130	9029383	OwlSpecificCNEE_1640
chr4_part2	9789416	9789704	OwlSpecificCNEE_1641
chr4_part2	10003989	10004751	OwlSpecificCNEE_1642
chr4_part2	10006035	10006374	OwlSpecificCNEE_1643
chr4_part2	10461115	10461433	OwlSpecificCNEE_1644
chr4_part2	10480412	10481521	OwlSpecificCNEE_1645
chr4_part2	10496912	10497195	OwlSpecificCNEE_1646
chr4_part2	12579799	12580098	OwlSpecificCNEE_1647
chr4_part2	14504157	14504660	OwlSpecificCNEE_1648
chr4_part2	15370280	15370536	OwlSpecificCNEE_1649
chr4_part2	16341413	16341816	OwlSpecificCNEE_1650
chr4_part2	17548713	17549305	OwlSpecificCNEE_1651
chr4_part2	18720690	18721639	OwlSpecificCNEE_1652
chr4_part2	18948598	18949200	OwlSpecificCNEE_1653
chr4_part2	19341756	19342105	OwlSpecificCNEE_1654
chr4_part2	21363981	21364200	OwlSpecificCNEE_1655
chr4_part2	23457656	23458001	OwlSpecificCNEE_1656
chr4_part2	27829028	27829388	OwlSpecificCNEE_1657
chr4_part2	27830168	27831154	OwlSpecificCNEE_1658
chr4_part2	30436315	30436558	OwlSpecificCNEE_1659
chr4_part2	30677561	30677905	OwlSpecificCNEE_1660
chr4_part2	30808597	30808965	OwlSpecificCNEE_1661
chr4_part2	31293002	31293444	OwlSpecificCNEE_1662
chr4_part2	31294329	31294689	OwlSpecificCNEE_1663
chr4_part2	31294736	31295264	OwlSpecificCNEE_1664
chr4_part2	31295340	31296055	OwlSpecificCNEE_1665
chr4_part2	31774935	31775697	OwlSpecificCNEE_1666
chr4_part2	33522270	33522766	OwlSpecificCNEE_1667
chr4_part2	33574018	33574493	OwlSpecificCNEE_1668
chr4_part2	33822676	33822969	OwlSpecificCNEE_1669
chr4_part2	33960314	33960579	OwlSpecificCNEE_1670
chr4_part2	34225540	34225755	OwlSpecificCNEE_1671
chr4_part2	34279320	34279622	OwlSpecificCNEE_1672
chr4_part2	34320291	34320879	OwlSpecificCNEE_1673
chr4_part2	34438280	34438861	OwlSpecificCNEE_1674
chr4_part2	36590860	36591132	OwlSpecificCNEE_1675
chr4_part2	36941544	36942693	OwlSpecificCNEE_1676
chr4_part3	1182593	1182965	OwlSpecificCNEE_1677
chr4_part3	3052470	3052926	OwlSpecificCNEE_1678
chr4_part3	3136858	3137132	OwlSpecificCNEE_1679
chr4_part3	3569119	3569591	OwlSpecificCNEE_1680
chr4_part3	3571675	3571902	OwlSpecificCNEE_1681
chr4_part3	3929807	3930167	OwlSpecificCNEE_1682
chr4_part3	5242568	5242968	OwlSpecificCNEE_1683
chr4_part3	5247351	5247686	OwlSpecificCNEE_1684
chr4_part3	5551273	5551679	OwlSpecificCNEE_1685
chr4_part3	5552932	5553416	OwlSpecificCNEE_1686
chr4_part3	6091859	6092214	OwlSpecificCNEE_1687
chr4_part3	6255606	6256096	OwlSpecificCNEE_1688
chr4_part3	6270965	6271440	OwlSpecificCNEE_1689
chr4_part3	6446301	6447972	OwlSpecificCNEE_1690
chr4_part3	8346193	8347019	OwlSpecificCNEE_1691
chr4_part3	8574852	8575176	OwlSpecificCNEE_1692
chr4_part3	8576179	8576787	OwlSpecificCNEE_1693
chr4_part3	8821020	8821281	OwlSpecificCNEE_1694
chr4_part3	9607409	9607876	OwlSpecificCNEE_1695
chr4_part3	9957956	9958261	OwlSpecificCNEE_1696
chr4_part3	10082297	10082546	OwlSpecificCNEE_1697
chr4_part3	10119469	10120521	OwlSpecificCNEE_1698
chr4_part3	11709593	11709959	OwlSpecificCNEE_1699
chr4_part3	12304333	12304562	OwlSpecificCNEE_1700
chr4_part3	14447154	14447964	OwlSpecificCNEE_1701
chr4_part3	14449496	14450666	OwlSpecificCNEE_1702
chr4_part3	14452224	14452839	OwlSpecificCNEE_1703
chr4_part3	14754544	14754845	OwlSpecificCNEE_1704
chr4_part3	14793136	14793826	OwlSpecificCNEE_1705
chr4_part3	15051584	15051853	OwlSpecificCNEE_1706
chr4_part3	15105772	15106447	OwlSpecificCNEE_1707
chr4_part3	15197751	15198072	OwlSpecificCNEE_1708
chr4_part3	15307789	15308634	OwlSpecificCNEE_1709
chr4_part3	16734988	16735361	OwlSpecificCNEE_1710
chr4_part3	17028778	17028989	OwlSpecificCNEE_1711
chr4_part3	17527066	17527298	OwlSpecificCNEE_1712
chr4_part3	20459784	20460123	OwlSpecificCNEE_1713
chr4_part3	20778610	20779233	OwlSpecificCNEE_1714
chr4_part3	20855572	20855795	OwlSpecificCNEE_1715
chr4_part3	21629499	21630108	OwlSpecificCNEE_1716
chr4_part3	22105516	22105750	OwlSpecificCNEE_1717
chr4_part3	22322707	22323369	OwlSpecificCNEE_1718
chr4_part3	22354547	22354873	OwlSpecificCNEE_1719
chr4_part3	22354998	22355425	OwlSpecificCNEE_1720
chr4_part3	22356349	22356663	OwlSpecificCNEE_1721
chr4_part3	22358207	22358582	OwlSpecificCNEE_1722
chr4_part3	22793342	22793757	OwlSpecificCNEE_1723
chr4_part3	22872539	22872770	OwlSpecificCNEE_1724
chr4_part3	23621313	23621658	OwlSpecificCNEE_1725
chr5_part1	322185	322421	OwlSpecificCNEE_1726
chr5_part1	1486590	1487189	OwlSpecificCNEE_1727
chr5_part1	1953924	1954318	OwlSpecificCNEE_1728
chr5_part1	1986232	1986529	OwlSpecificCNEE_1729
chr5_part1	2609924	2610360	OwlSpecificCNEE_1730
chr5_part1	2848714	2849019	OwlSpecificCNEE_1731
chr5_part1	2915044	2915498	OwlSpecificCNEE_1732
chr5_part1	2941296	2941627	OwlSpecificCNEE_1733
chr5_part1	3180983	3181203	OwlSpecificCNEE_1734
chr5_part1	3675811	3676612	OwlSpecificCNEE_1735
chr5_part1	3988088	3988715	OwlSpecificCNEE_1736
chr5_part1	3997972	3998681	OwlSpecificCNEE_1737
chr5_part1	4171469	4171719	OwlSpecificCNEE_1738
chr5_part1	4194629	4195092	OwlSpecificCNEE_1739
chr5_part1	4379057	4379356	OwlSpecificCNEE_1740
chr5_part1	4956320	4957079	OwlSpecificCNEE_1741
chr5_part1	5175383	5175847	OwlSpecificCNEE_1742
chr5_part1	5371000	5371319	OwlSpecificCNEE_1743
chr5_part1	5738788	5739258	OwlSpecificCNEE_1744
chr5_part1	5873335	5873560	OwlSpecificCNEE_1745
chr5_part1	6308186	6308853	OwlSpecificCNEE_1746
chr5_part1	6517310	6517575	OwlSpecificCNEE_1747
chr5_part1	6668818	6669075	OwlSpecificCNEE_1748
chr5_part1	7389673	7389915	OwlSpecificCNEE_1749
chr5_part1	7514125	7514499	OwlSpecificCNEE_1750
chr5_part1	7959086	7959780	OwlSpecificCNEE_1751
chr5_part1	8054590	8054891	OwlSpecificCNEE_1752
chr5_part1	8622589	8623266	OwlSpecificCNEE_1753
chr5_part1	8960657	8960940	OwlSpecificCNEE_1754
chr5_part1	9110456	9110680	OwlSpecificCNEE_1755
chr5_part1	9256345	9256873	OwlSpecificCNEE_1756
chr5_part1	9257329	9257608	OwlSpecificCNEE_1757
chr5_part1	9257828	9258340	OwlSpecificCNEE_1758
chr5_part1	9555270	9555616	OwlSpecificCNEE_1759
chr5_part1	9619809	9620306	OwlSpecificCNEE_1760
chr5_part1	9782958	9783401	OwlSpecificCNEE_1761
chr5_part1	10738329	10738566	OwlSpecificCNEE_1762
chr5_part1	10798428	10798939	OwlSpecificCNEE_1763
chr5_part1	10798990	10799326	OwlSpecificCNEE_1764
chr5_part1	11166433	11166756	OwlSpecificCNEE_1765
chr5_part1	11862400	11862690	OwlSpecificCNEE_1766
chr5_part1	11897507	11898969	OwlSpecificCNEE_1767
chr5_part1	12028592	12028900	OwlSpecificCNEE_1768
chr5_part1	12289167	12289501	OwlSpecificCNEE_1769
chr5_part1	12421504	12421973	OwlSpecificCNEE_1770
chr5_part1	12422805	12423285	OwlSpecificCNEE_1771
chr5_part1	12568830	12569102	OwlSpecificCNEE_1772
chr5_part1	13454418	13454858	OwlSpecificCNEE_1773
chr5_part1	13622038	13622414	OwlSpecificCNEE_1774
chr5_part1	13985403	13985781	OwlSpecificCNEE_1775
chr5_part1	14066132	14066415	OwlSpecificCNEE_1776
chr5_part1	14122514	14123603	OwlSpecificCNEE_1777
chr5_part1	14132893	14133160	OwlSpecificCNEE_1778
chr5_part1	14134963	14135532	OwlSpecificCNEE_1779
chr5_part1	14137868	14138408	OwlSpecificCNEE_1780
chr5_part1	14151277	14152281	OwlSpecificCNEE_1781
chr5_part1	14156926	14157139	OwlSpecificCNEE_1782
chr5_part1	14164974	14165467	OwlSpecificCNEE_1783
chr5_part1	14171071	14171549	OwlSpecificCNEE_1784
chr5_part1	14171578	14171834	OwlSpecificCNEE_1785
chr5_part1	14180054	14180279	OwlSpecificCNEE_1786
chr5_part1	14182514	14182977	OwlSpecificCNEE_1787
chr5_part1	14187189	14187759	OwlSpecificCNEE_1788
chr5_part1	14198937	14199287	OwlSpecificCNEE_1789
chr5_part1	14211464	14211773	OwlSpecificCNEE_1790
chr5_part1	14214358	14214900	OwlSpecificCNEE_1791
chr5_part1	14215137	14215974	OwlSpecificCNEE_1792
chr5_part1	14222328	14222544	OwlSpecificCNEE_1793
chr5_part1	14227263	14227705	OwlSpecificCNEE_1794
chr5_part1	14228634	14230250	OwlSpecificCNEE_1795
chr5_part1	14231838	14232437	OwlSpecificCNEE_1796
chr5_part1	14252395	14252773	OwlSpecificCNEE_1797
chr5_part1	14259687	14259934	OwlSpecificCNEE_1798
chr5_part1	14262059	14262710	OwlSpecificCNEE_1799
chr5_part1	14265904	14266247	OwlSpecificCNEE_1800
chr5_part1	14277924	14278216	OwlSpecificCNEE_1801
chr5_part1	14284139	14284490	OwlSpecificCNEE_1802
chr5_part1	14301248	14301722	OwlSpecificCNEE_1803
chr5_part1	14322016	14322823	OwlSpecificCNEE_1804
chr5_part1	14338212	14338551	OwlSpecificCNEE_1805
chr5_part1	14344590	14344861	OwlSpecificCNEE_1806
chr5_part1	14355927	14356325	OwlSpecificCNEE_1807
chr5_part1	14356725	14357047	OwlSpecificCNEE_1808
chr5_part1	14376433	14376881	OwlSpecificCNEE_1809
chr5_part1	14382174	14382493	OwlSpecificCNEE_1810
chr5_part1	14395232	14395635	OwlSpecificCNEE_1811
chr5_part1	14398016	14398543	OwlSpecificCNEE_1812
chr5_part1	14402848	14403479	OwlSpecificCNEE_1813
chr5_part1	14406281	14406500	OwlSpecificCNEE_1814
chr5_part1	14431203	14431751	OwlSpecificCNEE_1815
chr5_part1	14516588	14516904	OwlSpecificCNEE_1816
chr5_part1	15028570	15028888	OwlSpecificCNEE_1817
chr5_part1	15243645	15243916	OwlSpecificCNEE_1818
chr5_part1	17882210	17882554	OwlSpecificCNEE_1819
chr5_part1	18634753	18635859	OwlSpecificCNEE_1820
chr5_part1	18636915	18638128	OwlSpecificCNEE_1821
chr5_part1	19110166	19110444	OwlSpecificCNEE_1822
chr5_part1	19235957	19236540	OwlSpecificCNEE_1823
chr5_part1	19239705	19240124	OwlSpecificCNEE_1824
chr5_part1	19240881	19241524	OwlSpecificCNEE_1825
chr5_part1	22389998	22390422	OwlSpecificCNEE_1826
chr5_part1	22520027	22520348	OwlSpecificCNEE_1827
chr5_part1	24544063	24544506	OwlSpecificCNEE_1828
chr5_part1	24546076	24546596	OwlSpecificCNEE_1829
chr5_part1	24556541	24556931	OwlSpecificCNEE_1830
chr5_part1	24566628	24566850	OwlSpecificCNEE_1831
chr5_part1	24598062	24598555	OwlSpecificCNEE_1832
chr5_part1	25049306	25049921	OwlSpecificCNEE_1833
chr5_part1	25058655	25058987	OwlSpecificCNEE_1834
chr5_part1	25060075	25060325	OwlSpecificCNEE_1835
chr5_part1	25438614	25438928	OwlSpecificCNEE_1836
chr5_part1	25900816	25901162	OwlSpecificCNEE_1837
chr5_part1	26667422	26667943	OwlSpecificCNEE_1838
chr5_part1	27213102	27213580	OwlSpecificCNEE_1839
chr5_part1	27254816	27255108	OwlSpecificCNEE_1840
chr5_part1	28059645	28060192	OwlSpecificCNEE_1841
chr5_part1	28119643	28119947	OwlSpecificCNEE_1842
chr5_part1	28719399	28719764	OwlSpecificCNEE_1843
chr5_part1	28974258	28974629	OwlSpecificCNEE_1844
chr5_part1	29024248	29024579	OwlSpecificCNEE_1845
chr5_part1	29368421	29369127	OwlSpecificCNEE_1846
chr5_part1	29775536	29776313	OwlSpecificCNEE_1847
chr5_part1	29866401	29867443	OwlSpecificCNEE_1848
chr5_part1	29867521	29867918	OwlSpecificCNEE_1849
chr5_part1	30040354	30040615	OwlSpecificCNEE_1850
chr5_part1	30062844	30063093	OwlSpecificCNEE_1851
chr5_part1	30412759	30413145	OwlSpecificCNEE_1852
chr5_part1	30712241	30712850	OwlSpecificCNEE_1853
chr5_part1	33580608	33581038	OwlSpecificCNEE_1854
chr5_part1	33582543	33582833	OwlSpecificCNEE_1855
chr5_part1	34320249	34320646	OwlSpecificCNEE_1856
chr5_part1	36890030	36890622	OwlSpecificCNEE_1857
chr5_part1	36910742	36911101	OwlSpecificCNEE_1858
chr5_part1	36950053	36950659	OwlSpecificCNEE_1859
chr5_part1	38095034	38095322	OwlSpecificCNEE_1860
chr5_part1	38264074	38264884	OwlSpecificCNEE_1861
chr5_part1	39325828	39326314	OwlSpecificCNEE_1862
chr5_part1	41318093	41318329	OwlSpecificCNEE_1863
chr5_part1	41319272	41319600	OwlSpecificCNEE_1864
chr5_part1	41324167	41324512	OwlSpecificCNEE_1865
chr5_part1	41455166	41455585	OwlSpecificCNEE_1866
chr5_part1	41498217	41498552	OwlSpecificCNEE_1867
chr5_part1	42150302	42150811	OwlSpecificCNEE_1868
chr5_part1	42299201	42299483	OwlSpecificCNEE_1869
chr5_part1	43967035	43967250	OwlSpecificCNEE_1870
chr5_part1	43994512	43994940	OwlSpecificCNEE_1871
chr5_part1	43998445	43999033	OwlSpecificCNEE_1872
chr5_part1	45364255	45364632	OwlSpecificCNEE_1873
chr5_part2	152101	152393	OwlSpecificCNEE_1874
chr5_part2	2567926	2568327	OwlSpecificCNEE_1875
chr5_part2	2699818	2700041	OwlSpecificCNEE_1876
chr5_part2	2734108	2734352	OwlSpecificCNEE_1877
chr5_part2	3552828	3553057	OwlSpecificCNEE_1878
chr5_part2	3876774	3877316	OwlSpecificCNEE_1879
chr5_part2	3877361	3877700	OwlSpecificCNEE_1880
chr5_part2	3879227	3879513	OwlSpecificCNEE_1881
chr5_part2	3879751	3880218	OwlSpecificCNEE_1882
chr5_part2	3940587	3940942	OwlSpecificCNEE_1883
chr5_part2	4515898	4516186	OwlSpecificCNEE_1884
chr5_part2	5130487	5130716	OwlSpecificCNEE_1885
chr5_part2	5130753	5131316	OwlSpecificCNEE_1886
chr5_part2	5583582	5584052	OwlSpecificCNEE_1887
chr5_part2	6164675	6164910	OwlSpecificCNEE_1888
chr5_part2	6869858	6870142	OwlSpecificCNEE_1889
chr5_part2	7305536	7305890	OwlSpecificCNEE_1890
chr5_part2	7459730	7460695	OwlSpecificCNEE_1891
chr5_part2	9594422	9595040	OwlSpecificCNEE_1892
chr5_part2	9803191	9803634	OwlSpecificCNEE_1893
chr5_part3	1246183	1246606	OwlSpecificCNEE_1894
chr5_part3	1704415	1705392	OwlSpecificCNEE_1895
chr5_part3	1893175	1893472	OwlSpecificCNEE_1896
chr5_part3	2953331	2953792	OwlSpecificCNEE_1897
chr5_part3	2955395	2956060	OwlSpecificCNEE_1898
chr5_part3	3397595	3398109	OwlSpecificCNEE_1899
chr5_part3	3661251	3661714	OwlSpecificCNEE_1900
chr5_part3	3678208	3678776	OwlSpecificCNEE_1901
chr5_part3	3684426	3685073	OwlSpecificCNEE_1902
chr5_part3	3925247	3925604	OwlSpecificCNEE_1903
chr5_part3	3936580	3936926	OwlSpecificCNEE_1904
chr5_part3	4328137	4328578	OwlSpecificCNEE_1905
chr5_part3	7287192	7287732	OwlSpecificCNEE_1906
chr5_part3	8300110	8301150	OwlSpecificCNEE_1907
chr5_part3	8684859	8685198	OwlSpecificCNEE_1908
chr5_part3	8685828	8686199	OwlSpecificCNEE_1909
chr5_part3	8733869	8734163	OwlSpecificCNEE_1910
chr5_part3	9325602	9326018	OwlSpecificCNEE_1911
chr6_part1	2273581	2274377	OwlSpecificCNEE_1912
chr6_part1	2603984	2604971	OwlSpecificCNEE_1913
chr6_part1	2720390	2720868	OwlSpecificCNEE_1914
chr6_part1	3387061	3387346	OwlSpecificCNEE_1915
chr6_part1	4663456	4663980	OwlSpecificCNEE_1916
chr6_part1	4931612	4931874	OwlSpecificCNEE_1917
chr6_part1	5049156	5049646	OwlSpecificCNEE_1918
chr6_part1	5202241	5202825	OwlSpecificCNEE_1919
chr6_part1	5280044	5280318	OwlSpecificCNEE_1920
chr6_part1	6807654	6808154	OwlSpecificCNEE_1921
chr6_part1	6822030	6822963	OwlSpecificCNEE_1922
chr6_part1	9169725	9170034	OwlSpecificCNEE_1923
chr6_part1	10108933	10109271	OwlSpecificCNEE_1924
chr6_part1	10678700	10679090	OwlSpecificCNEE_1925
chr6_part1	10728616	10728894	OwlSpecificCNEE_1926
chr6_part1	10795745	10795985	OwlSpecificCNEE_1927
chr6_part1	10866353	10866563	OwlSpecificCNEE_1928
chr6_part1	11093498	11093969	OwlSpecificCNEE_1929
chr6_part1	11104822	11105082	OwlSpecificCNEE_1930
chr6_part1	11113055	11113618	OwlSpecificCNEE_1931
chr6_part1	11113956	11115317	OwlSpecificCNEE_1932
chr6_part1	11117944	11119254	OwlSpecificCNEE_1933
chr6_part1	11119334	11119765	OwlSpecificCNEE_1934
chr6_part1	11120381	11121108	OwlSpecificCNEE_1935
chr6_part1	11580684	11580940	OwlSpecificCNEE_1936
chr6_part1	11610381	11610704	OwlSpecificCNEE_1937
chr6_part1	11613955	11614249	OwlSpecificCNEE_1938
chr6_part1	11634688	11634960	OwlSpecificCNEE_1939
chr6_part1	11783507	11783886	OwlSpecificCNEE_1940
chr6_part1	12288185	12288618	OwlSpecificCNEE_1941
chr6_part1	12873686	12874225	OwlSpecificCNEE_1942
chr6_part1	15286678	15287787	OwlSpecificCNEE_1943
chr6_part1	16671135	16671447	OwlSpecificCNEE_1944
chr6_part1	16853515	16854281	OwlSpecificCNEE_1945
chr6_part1	16854354	16855268	OwlSpecificCNEE_1946
chr6_part1	17129854	17130166	OwlSpecificCNEE_1947
chr6_part1	19029328	19029779	OwlSpecificCNEE_1948
chr6_part1	19469264	19469935	OwlSpecificCNEE_1949
chr6_part1	19499226	19499628	OwlSpecificCNEE_1950
chr6_part1	19520409	19520701	OwlSpecificCNEE_1951
chr6_part1	21980680	21980952	OwlSpecificCNEE_1952
chr6_part1	22434728	22435014	OwlSpecificCNEE_1953
chr6_part1	22687226	22687673	OwlSpecificCNEE_1954
chr6_part1	22752581	22752833	OwlSpecificCNEE_1955
chr6_part1	22760903	22761140	OwlSpecificCNEE_1956
chr6_part1	22930705	22931131	OwlSpecificCNEE_1957
chr6_part1	22940882	22941108	OwlSpecificCNEE_1958
chr6_part1	23375583	23375830	OwlSpecificCNEE_1959
chr6_part1	24319177	24319968	OwlSpecificCNEE_1960
chr6_part1	24457425	24457793	OwlSpecificCNEE_1961
chr6_part1	24480498	24481034	OwlSpecificCNEE_1962
chr6_part1	24883069	24883320	OwlSpecificCNEE_1963
chr6_part1	24969585	24969859	OwlSpecificCNEE_1964
chr6_part1	24987229	24987599	OwlSpecificCNEE_1965
chr6_part1	25163939	25164534	OwlSpecificCNEE_1966
chr6_part1	25177261	25177564	OwlSpecificCNEE_1967
chr6_part1	25179061	25179465	OwlSpecificCNEE_1968
chr6_part1	25191780	25193191	OwlSpecificCNEE_1969
chr6_part1	25257628	25258792	OwlSpecificCNEE_1970
chr6_part1	25262327	25262890	OwlSpecificCNEE_1971
chr6_part1	25262915	25263184	OwlSpecificCNEE_1972
chr6_part1	25289018	25289327	OwlSpecificCNEE_1973
chr6_part1	25311583	25311930	OwlSpecificCNEE_1974
chr6_part1	25729040	25729255	OwlSpecificCNEE_1975
chr6_part1	25743572	25743811	OwlSpecificCNEE_1976
chr6_part1	26695529	26696144	OwlSpecificCNEE_1977
chr6_part1	26696575	26696795	OwlSpecificCNEE_1978
chr6_part2	1775638	1776014	OwlSpecificCNEE_1979
chr6_part2	3260579	3261018	OwlSpecificCNEE_1980
chr6_part2	3493534	3494689	OwlSpecificCNEE_1981
chr6_part2	4217338	4218138	OwlSpecificCNEE_1982
chr6_part2	4262800	4263330	OwlSpecificCNEE_1983
chr6_part2	4326184	4326435	OwlSpecificCNEE_1984
chr6_part2	4452952	4453204	OwlSpecificCNEE_1985
chr6_part2	4656106	4656715	OwlSpecificCNEE_1986
chr6_part2	5969946	5970381	OwlSpecificCNEE_1987
chr6_part2	6154500	6154852	OwlSpecificCNEE_1988
chr6_part2	6318916	6319281	OwlSpecificCNEE_1989
chr6_part2	6464187	6464767	OwlSpecificCNEE_1990
chr6_part2	6473193	6473868	OwlSpecificCNEE_1991
chr6_part2	6639384	6639628	OwlSpecificCNEE_1992
chr6_part2	6703023	6703523	OwlSpecificCNEE_1993
chr6_part2	6704125	6704699	OwlSpecificCNEE_1994
chr6_part2	10644600	10645349	OwlSpecificCNEE_1995
chr6_part2	10645581	10645943	OwlSpecificCNEE_1996
chr6_part2	10909718	10909963	OwlSpecificCNEE_1997
chr6_part2	10910248	10910760	OwlSpecificCNEE_1998
chr7_part1	46343	46567	OwlSpecificCNEE_1999
chr7_part1	129670	130385	OwlSpecificCNEE_2000
[truncated: 374 more rows]
